# Supplementary material for: The divergent ER-mitochondria encounter structures (ERMES) are conserved in parabasalids but lost in several anaerobic lineages with hydrogenosomes
Source: BMC Biol. 2023 Nov 15;21:259. doi: 10.1186/s12915-023-01765-1 (PMC10648710; doi:10.1186/s12915-023-01765-1)
Supplement: Supplementary file 1 — Additional file 1: Table S1. Amino acid sequence similarities of T. vaginalis ERMES components with S. cerevisiae orthologs. [file 12915_2023_1765_MOESM1_ESM.xlsx]

## Sheet: Table S1.
Table S1. Amino acid sequence similarities of T. vaginalis ERMES components with S. cerevisiae orthologs.
T. vaginalis	S. cerevisiae	Protein Similarity
TvMmm1a	Mmm1	0.2271
TvMmm1b	Mmm1	0.1919
TvMmm1c	Mmm1	0.2191
TvMmm1d	Mmm1	0.2714
TvMmm1e	Mmm1	0.2772
TvMmm2a	Mmm2	0.1828
TvMmm2b	Mmm2	0.1849
TvMdm12	Mdm12	0.3127
Matrix: BLOSUM 45 with treshold 1
