# Supplementary material for: The divergent ER-mitochondria encounter structures (ERMES) are conserved in parabasalids but lost in several anaerobic lineages with hydrogenosomes
Source: BMC Biol. 2023 Nov 15;21:259. doi: 10.1186/s12915-023-01765-1 (PMC10648710; doi:10.1186/s12915-023-01765-1)
Supplement: Supplementary file 3 — Additional file 3: Table S2. ERMES components and lipid metabolizing enzymes in organisms with hydrogenosomes and selected aerobic relatives. Table S2A. Summary of identified genes in organisms with hydrogenosomes, mitosomes and selected aerobic relatives. Table S2B. Summary of identified genes in EukProt TCS database. Table S2C. The list of accession numbers. Table S2D. Cell localization predictions for Psd1 and CLST. [file 12915_2023_1765_MOESM3_ESM.xlsx]

## Sheet: Table S2A
Table S2. ERMES components and lipid metabolizing enzymes in organisms with hydrogenosomes and aerobic relatives.
Table S2A. Summary of identified genes in organisms with hydrogenosomes, mitosomes and selected aerobic relatives.
Other Eukaryotes	Organism	Environment	Organelle	Mmm1	Mmm2	Mdm12	Mdm10	Porin 2	Nvj2	Psd1	CLST
Discoba
	Euglena	aerobic	mitochondria								1
	Perkinsela sp	intracellular	mitochondria			2
	Bodo saltans	aerobic	mitochondria		1	T			1	2
Jakobid (Discoba)
	Andalucia godoyi	aerobic	mitochondria	1	1	1				1	1
	Andalucia incarcerata	anaerobic	hydrogenosome	1	1	1
	Jakoba libera	anaerobic	mitochondria
	Reclinomonas americana	aerobic	mitochondria	1 (no TMD- partial sequence)
	Histiona aroides	anaerobic	mitochondria
	Seculamonas ecuadoransis	anaerobic	mitochondria
	Naegleria gruberi	aerobic	mitochondria	1	1(C-terminus TMDs)	1	1
Fornicata
	Aduncisulcus paluster	anaerobic	hydrogenosome? Draft genome
	Carpediemonas membranifera	anaerobic	hydrogenosome	1	1	1					1
	Dysnectes brevis	anaerobic	hydrogenosome		1
	Kipferlia bialata	anaerobic	hydrogenosome		1
	Ergobibamus cyprinoides	anaerobic	hydrogenosome
Diplomonad
	Giardia intestinalis	anaerobic	mitosome
	Spironucleus salmonicida	anaerobic	hydrogenosome
	Spironucleus vortens	anaerobic	mitosome
	Hexamita inflata	anaerobic	hydrogenosome
	Trepomonas sp	anaerobic
Preaxostyla
	Streblomastix strix	anaerobic	none
	Blattamonas naupohetae	anaerobic	none
	Monocercomonoides exilis	anaerobic	none
Retortamonas
	Retortamonas dobelli	anaerobic	hydrogenosome (no ATP synthesis)
	Chilomastix caulleryi	anaerobic	hydrogenosome?
	Chilomastix cuspidata
Amoebozoa
	Dictyostelium	aerobic	mitochondria	1	1	1	1		1	1
	Entamoeba histolytica	anaerobic	mitosome						4
	Mastigamoeba balamuthi	anaerobic	hydrogenosome						2
	Pelomyxa schiedti	anaerobic	hydrogenosome						2		1?
	Acanthamoeba castellani		hydrogen producing mitochondria	1	1	1	2		1		1
Breviata	Pygsuia biforma	anaerobic	hydrogenosome		1	1			1	1	1
Fungi	Mitosporidium daphniae	aerobic	mitochondria						1
	Neocallimastix lanati	anaerobic	hydrogenosome	1	2	1	1			1
	Anaeromyces	anaerobic	hydrogenosome	1	1	1	1			1
	Trachipleistophora hominis	intracellular	mitosome
	Metchnikovella incurvata	intracellular	mitosome
	Rozella allomycis	aerobic	mitochondria	1	1	1			1	1	1
	Saccharomyces cerevisiae	aerobic	mitochondria	1	1	1	1		1	1	1
Additionally ER enzymes were conducted in the organims below										Mitochondrial enzyme	Mitochondrial enzyme	ER enzyme	ER enzyme	ER enzyme	ER enzyme	ER enzyme
				Mmm1	Mmm2	Mdm12	Mdm10	Porin 2	Nvj2	Psd1	CLST	Psd2	Pis1	Dgk1	Cho2	Opi3
Anaeramoeba	Anaeroamoeba flamelloides	anaerobic	hydrogenosome	1	1	1	1			1		1	1	2
													ER enzyme	ER enzyme	ER enzyme	ER enzyme	ER enzyme	Mitochondrial enzyme	Mitochondrial enzyme
	Organism	Environment	Organelle	Mmm1a	mmm1b	mmm1c	mmm1d	mmm1e	Mmm2	Mdm12	Mdm10	Porin 2	Psd2	pis1	Dgk1	Cho2	Opi3	Psd1	CLST
Parabasalia
	Trichomonas vaginalis	anaerobic	hydrogenosome	1	1	1	1	1	2	1	NO	1	NO	2	NO	NO	2	NO	NO
	Trichomonas gallinae	anaerobic	hydrogenosome	1	1	1	1	1	1	1	NO	1	NO	1	NO	NO	NO	NO	NO
	Trichomonas tenax	anaerobic	hydrogenosome	1	1	1	1	1	1	1	NO	1	NO	1	NO	NO	1	NO	NO
	Pentatrichomonas hominis	anaerobic	hydrogenosome	2	1	1	1	2	2	1	NO	1	NO	3	NO	NO	2	NO	NO
	Dientamoeba fragilis	anaerobic	hydrogenosome	1	1	NO	3	NO	1	1	NO	1	NO	3	NO	NO	4	NO	NO
	Tritrichomonas foetus	anaerobic	hydrogenosome	1	1	NO	4	NO	1	1	NO	1	NO	1	NO	NO	3	NO	NO
	Histomonas meleagridis	anaerobic	hydrogenosome	1	1	NO	1	NO	1	NO	NO	NO	NO	2	NO	NO	2	NO	NO
	Tetratrichomonas gallinarum	anaerobic	hydrogenosome	1	NO	3	1	1	2	1	NO	1	NO	3	NO	NO	2	NO	NO
	Trichomitus batrachorum	anaerobic	hydrogenosome	1	1	NO	2	NO	1	1	NO	1	NO	2	NO	NO	3	NO	NO
Psd	Phosphatidylserine decarboxylase
Pis	Phosphatidylinositol syntase
Dgk	DAG kinase
Cho2	Phosphatidylethanolamine methyltransferase
Opi3	Phospholipid N-methyltransferase
CLST	Cardiolipin sythase (tranferase)

## Sheet: Table S2B
Table S2B. Summary of identified genes in EukProt TCS database
Eukaryotic Group	Filename	Mmm1	Mmm2	Mdm12	Mdm10
CRuMs	EP00002 Diphylleia rotans	1	1		1
	EP00003 Mantamonas plastica
	EP00004 Rigifila ramosa	3		2	2
Amoebozoa	EP00005 Dracoamoeba jomungandri	2	1	1	1
	EP00006 Acanthamoeba castellanii	1	1	1	2
	EP00015 Entamoeba histolytica
	EP00023 Dictyostelium discoideum	1	1	1	1
	EP00027 Filamoeba sp ATCC50430	1	1
	EP00029 Vermamoeba vermiformis	1
Apusozoa	EP00030 Apusomonadida sp AF-17
	EP00031 Thecamonas trahens
Breviata	EP00033 Pygsuia biforma		1	1
Choanozoa	EP00040 Diaphanoeca grandis
	EP00042 Codosiga hollandica
	EP00044 Salpingoeca rosetta
	EP00046 Monosiga brevicollis
	EP00050 Salpingoeca kvevrii
	EP00054 Salpingoeca dolichothecata
Metazoa	EP00057 Strongylocentrotus purpuratus
	EP00058 Branchiostoma floridae
	EP00059 Ciona intestinalis
	EP00067 Danio rerio
	EP00074 Homo sapiens
	EP00076 Gallus gallus
	EP00081 Caenorhabditis elegans
	EP00090 Calanus glacialis
	EP00096 Caligus rogercresseyi
	EP00099 Drosophila melanogaster
	EP00103 Capitella teleta
	EP00110 Nematostella vectensis
	EP00114 Trichoplax sp H2
	EP00115 Mnemiopsis leidyi
	EP00118 Oscarella pearsei
	EP00119 Amphimedon queenslandica
Filasterea	EP00120 Capsaspora owczarzaki	1	1	1	1
Ichthyosporea	EP00123 Amoebidium parasiticum	1	1	1	1
	EP00124 Ichthyophonus hoferi		1		1
	EP00125 Sphaeroforma arctica	1	1	2
	EP00126 Sphaerothecum destruens	1	1	3	3
Corallochytrea	EP00127 Corallochytrium limacisporum	1	1		1
Syssomonas	EP00128 Syssomonas multiformis	1		2	3
Fungi	EP00129 Allomyces macrogynus		1	2	2
	EP00130 Batrachochytrium dendrobatidis	1	1	1
	EP00134 Neurospora crassa	1	1	1	1
	EP00135 Aspergillus nidulans	1	1		1
	EP00141 Yarrowia lipolytica	1	1	1	1
	EP00144 Saccharomyces cerevisiae	1	1	1	1
	EP00145 Schizosaccharomyces pombe	1	1	1	1
	EP00149 Cryptococcus neoformans	2	1		1
	EP00150 Ustilago maydis		1	1
	EP00151 Rhizophagus irregularis	1	1	1	1
	EP00152 Rhizopus delemar	1	2	1
	EP00154 Conidiobolus coronatus	1		1	1
	EP00157 Rozella allomycis	1	1	1
Aphelida	EP00158 Paraphelidium tribonemae	1	1	1	4
Rotosphaerida	EP00159 Fonticula alba
	EP00160 Parvularia atlantis	2
	EP00161 Ancyromonas sigmoides
	EP00162 Nutomonas longa
	EP00163 Fabomonas tropica
Provora	EP00164 Ancoracysta twista			2	1
Rhodophyta	EP00165 Cyanidioschyzon merolae
	EP00167 Galdieria sulphuraria
	EP00168 Porphyra purpurea
	EP00176 Chondrus crispus
	EP00177 Eucheuma denticulatum
	EP00179 Madagascaria erythrocladioides	1 (possibly just an smp )
	EP00184 Porphyridium aerugineum
	EP00189 Rhodosorus marinus
	EP00190 Bangiopsis sp CCMP1999
Archaeplastida	EP00198 Chlamydomonas reinhardtii
	EP00202 Volvox carteri
	EP00203 Chlorella variabilis
	EP00224 Ostreococcus tauri
	EP00231 Micromonas pusilla
	EP00232 Nephroselmis pyriformis
	EP00245 Coleochaete scutata
	EP00247 Physcomitrium patens
	EP00248 Marchantia polymorpha
	EP00254 Amborella trichopoda
	EP00258 Populus trichocarpa
	EP00260 Arabidopsis thaliana
	EP00269 Selaginella moellendorffii
	EP00276 Gloeochaete wittrockiana				1
	EP00277 Geminigera cryophila
Haptista-Cryptista	EP00279 Guillardia theta
	EP00290 Baffinella frigidus
	EP00291 Cryptomonas curvata
	EP00294 Goniomonas avonlea
	EP00295 Goniomonas pacifica
	EP00297 Palpitomonas bilix
	EP00298 Acanthocystis sp HF-20	1	1	2
	EP00299 Pterocystis sp 00344	1	1	1
	EP00300 Choanocystis sp HF-7		1	2
	EP00301 Raphidiophrys heterophryoidea		1
	EP00302 Diacronema sp CCMP2436
	EP00314 Emiliania huxleyi
	EP00315 Gephyrocapsa oceanica
	EP00320 Phaeocystis rex
	EP00323 Chrysochromulina tobinii
	EP00327 Prymnesium parvum
TSAR	EP00333 Tetrahymena thermophila
	EP00334 Paramecium tetraurelia
	EP00347 Sterkiella histriomuscorum
	EP00357 Protocruzia adherens
	EP00365 Plasmodium falciparum
	EP00375 Theileria parva
	EP00379 Toxoplasma gondii
	EP00381 Gregarina niphandrodes
	EP00384 Cryptosporidium muris
	EP00390 Vitrella brassicaformis
	EP00397 Hematodinium sp SG-2012
	EP00439 Symbiodinium sp Y106
	EP00451 Oxyrrhis marina
	EP00454 Perkinsus marinus
	EP00455 Lapot gusevi
	EP00457 Paulinella chromatophora
	EP00462 Mataza sp D1
	EP00466 Bigelowiella natans
	EP00473 Plasmodiophora brassicae
	EP00475 Leptophrys vorax
	EP00480 Reticulomyxa filosa
	EP00499 Haloplacidia sp CaronLabIsolate
	EP00500 Bicosoecida sp ms1
	EP00503 Blastocystis sp subtype4-isolateWR1
	EP00511 Aplanochytrium stocchinoi
	EP00513 Hondaea fermentalgiana
	EP00530 Phaeodactylum tricornutum
	EP00609 Ectocarpus siliculosus
	EP00625 Aureococcus anophagefferens
	EP00638 Chattonella subsalsa
	EP00643 Hyaloperonospora arabidopsidis
	EP00645 Phytophthora infestans
	EP00648 Phytopythium vexans
	EP00649 Plasmopara halstedii
	EP00654 Saprolegnia diclina
	EP00656 Telonema subtile
	EP00658 Telonema sp P-2
Discoba	EP00667 Euglena gracilis
	EP00668 Euglena longa
	EP00671 Bodo saltans		1
	EP00672 Neobodo designis		1
	EP00674 Leishmania major
	EP00681 Trypanosoma brucei	1	1
	EP00682 Trypanosoma cruzi		1	1
	EP00686 Naegleria gruberi	1	1	1	1
Hemimastigophora	EP00696 Hemimastix kukwesjijk
	EP00697 Spironema sp BW2
Malawimonada	EP00698 Gefionella okellyi
Diplomonada	EP00701 Giardia intestinalis
Fornicata	EP00704 Kipferlia bialata		1
Parabasalia	EP00705 Trichomonas vaginalis	5	2	1
	EP00706 Tritrichomonas foetus	6	1	1
Preaxostyla	EP00708 Paratrimastix pyriformis
Amoebozoa	EP00727 Mastigamoeba balamuthi
Rhodelphis	EP00735 Rhodelphis limneticus
	EP00736 Rhodelphis marinus
Glaucophyta	EP00741 Cyanophora paradoxa		1	1	1
TSAR	EP00742 Colponemidia sp Colp-10	1
	EP00743 Colponemidia sp Colp-15	1
	EP00744 Colponema vietnamica
	EP00749 Cafeteria burkhardae
	EP00754 Rhynchopus humris	1
	EP00755 Sulcionema specki		1
	EP00756 Hemistasia phaeocysticola
Heterolobosea	EP00761 Pharyngomonas kirbyi		1	3	1
Jakobids	EP00762 Andalucia godoyi	1	1	1
	EP00768 Dysnectes brevis		1
Preaxostyla	EP00770 Monocercomonoides exilis
	EP00771 Trimastix marina
Bartholena	EP00792 Barthelona sp PAP020
Chloroplastida	EP00793 Prasinoderma coloniale
Rhizaria	EP00808 Paulinella micropora
Heterolobosea	EP00818 Percolomonas sp WS		1
TSAR	EP00820 Chromera velia
	EP00823 Brevimastigomonas motovehiculus
Rhodophyta	EP00872 Gracilariopsis chorda
Chloroplastida	EP00895 Klebsormidium nitens
	EP00938 MAST-03A sp MAST-3A-sp1
	EP00942 MAST-04A sp MAST-4A-sp1
	EP00944 MAST-04C sp MAST-4C-sp1
	EP00958 Prasinococcus capsulatus
TSAR	EP00989 Cryptosporidium parvum
	EP01012 Entosiphon sulcatum
Jakobids	EP01028 Stygiella incarcerata	1	1	1
	EP01080 Neovahlkampfia damariscottae		1	1
	EP01082 Thalassiosira pseudonana
	EP01083 Nonionella stella
	EP01086 Lenisia limosa
	EP01124 Arcella intermedia		1
	EP01126 Amoeba proteus
	EP01134 Creolimax fragrantissima		1	1	1
	EP01138 Halocafeteria seosinensis
	EP01146 Carpediemonas membranifera	1	1	1
Anaeramoebidae	EP01155 Anaeramoeba flamelloides	1	1	1	1
	EP01156 Anaeramoeba ignava

## Sheet: Table S2C
Table S2C. The list of accession numbers
Other Eukaryotes	Filename	Database	Protein annotation	Accession number	Additional paralogues
Discoba
	Euglena	EukProtDB
	Perkinsela sp	NCBI	mmm2a	KNH01802.1
			mmm2b	KNH03917.1
	Bodo saltans	NCBI	nvj2	CUG86909.1
		EukProtDB	mmm2	EP00671_Bodo_saltans_P004903
	Neobodo designis	EukProtDB	mmm2	EP00672_Neobodo_designis_P027470
	Trypanosoma brucei	EukProtDB	mmm1	EP00681_Trypanosoma_brucei_P000323
			mmm2	EP00681_Trypanosoma_brucei_P004555
	Trypanosoma cruzi	EukProtDB	mmm2	EP00682_Trypanosoma_cruzi_P015478
			mdm12	EP00682_Trypanosoma_cruzi_P016492
	Rhynchopus humris	EukProtDB	mmm1	EP00754_Rhynchopus_humris_P049684
	Sulcionema specki	EukProtDB	mmm2	EP00755_Sulcionema_specki_P009247
	Pharyngomonas kirbyi	EukProtDB	mmm2	EP00761_Pharyngomonas_kirbyi_P003129
			mdm12	EP00761_Pharyngomonas_kirbyi_P005462
			mdm12	EP00761_Pharyngomonas_kirbyi_P007912
			mdm12	EP00761_Pharyngomonas_kirbyi_P005901
			mdm10	EP00761_Pharyngomonas_kirbyi_P007081
	Percolomonas sp	EukProtDB	mmm2	EP00818_Percolomonas_sp_WS_P006542
	Neovahlkampfia damariscottae	EukProtDB	mmm2	EP01080_Neovahlkampfia_damariscottae_P005451
			mdm12	EP01080_Neovahlkampfia_damariscottae_P010910
Jakobid (Discoba)
	Andalucia godoyi	NCBI	mmm1	KAF0853079.1
			mmm2	KAF0853068.1
			mdm12	KAF0852260.1
	Andalucia incarcerata	EukProtDB	mmm1	EP01028_Stygiella_incarcerata_P004242
			mmm2	EP01028_Stygiella_incarcerata_P010743
			mdm12	EP01028_Stygiella_incarcerata_P000227
	Jakoba libera
	Reclinomonas americana	EukProtDB	mmm1	EP00694_Reclinomonas_americana_P004469
	Histiona aroides
	Seculamonas ecuadoransis
	Naegleria gruberi	NCBI	mmm1	XP_002676581.1
		NCBI	mmm2	XP_002676969.1
		NCBI	mdm12	XP_002674701.1
		NCBI	mdm10	XP_002683201.1
Fornicata
	Aduncisulcus paluster
	Carpediemonas membranifera	NCBI	mmm1	KAG9393729.1
			mmm2	KAG9397302.1
			mdm12	KAG9392018.1
	Dysnectes brevis	EukProtDB	mmm2	EP00768_Dysnectes_brevis_P006936
	Kipferlia bialata	NCBI	mmm2	GIQ79569.1
	Ergobibamus cyprinoides
Diplomonad
	Giardia intestinalis
	Spironucleus salmonicida
	Spironucleus vortens
	Hexamita inflata
	Trepomonas sp
Preaxostyla
	Streblomastix strix
	Blattamonas naupohetae
	Monocercomonoides exilis
Retortamonas
	Retortamonas dobelli
	Chilomastix caulleryi
	Chilomastix cuspidata
Apusozoa	Rigifila ramosa	EukProtDB	mmm1	EP00004_Rigifila_ramosa_P002290
			mmm1	EP00004_Rigifila_ramosa_P026160
			mmm1	EP00004_Rigifila_ramosa_P000465
			mdm10	EP00004_Rigifila_ramosa_P016766
			mdm10	EP00004_Rigifila_ramosa_P016765
			mdm12	EP00004_Rigifila_ramosa_P024144
			mdm12	EP00004_Rigifila_ramosa_P024143
Amoebozoa
	Dictyostelium	NCBI	mmm1	XP_638005.1
			mmm2	XP_644144.1
			mdm12	XP_642257.1
			mdm10	XP_641975.1
			nvj2	XP_644486.1
	Entamoeba histolytica	EukProtDB	nvj2a	EP00015_Entamoeba_histolytica_P006557
		NCBI	nvj2b	XP_651184.1
		NCBI	nvj2c	XP_649201.1
		NCBI	nvj2d	XP_652991.2
	Mastigamoeba balamuthi	EukProtDB	nvj2	EP00727_Mastigamoeba_balamuthi_P010723
				EP00727_Mastigamoeba_balamuthi_P007486
	Pelomyxa schiedti	NCBI	nvj2	KAH3767354.1	KAH3744800.1
	Acanthamoeba castellanii	NCBI	mmm1	AKN09686.1
			mmm2	XP_004340163.1
			mdm12	XP_004340225.1
			mdm10a	XP_004352736.1
			mdm10b	ELR13723.1
			nvj2	XP_004344766.1
	Dracoamoeba jomungandri	EukprotDB	mmm1	EP00005_Dracoamoeba_jomungandri_P012245
			mmm1	EP00005_Dracoamoeba_jomungandri_P014056
			mmm2	EP00005_Dracoamoeba_jomungandri_P008047
			mdm12	EP00005_Dracoamoeba_jomungandri_P008483
			mdm10	EP00005_Dracoamoeba_jomungandri_P012601
	Filamoeba sp	EukprotDB	mmm1	EP00027_Filamoeba_sp_ATCC50430_P017391
			mmm2	EP00027_Filamoeba_sp_ATCC50430_P009409
	Vermamoeba vermiformis	EukprotDB	mmm1	EP00029_Vermamoeba_vermiformis_P009162
Breviata	Pygsuia biforma	EukProtDB	mmm2	EP00033_Pygsuia_biforma_P001498
			mdm12	EP00033_Pygsuia_biforma_P001956
			nvj2	Translated from genome search : >nvj2_Pygsuia_biforma_GCRY01003641.1.p1 GENE.GCRY01003641.1~~GCRY01003641.1.p1 ORF type:complete len:585 MVLMELVLIASVSLFWIVAFAASIFGLFLLIQRKSSATLLKKSHLSQLFFEERNNSLIVGQNEPRARKSLEGTFWYQAFLSVPKRQNSETRKRLGLKKCKIAIRGNVLIVICLKEDGKYGERKAILLADCDIMCGVQYTFSAHSVSIKHQNSHSLLEEKPIFAFLVDNVQEMREWVQELKAAAFSSSESTTPKTCQNQKDFEFFSTLVEEHENLLQRTNPTTVSSHSSEPVPITKVFQNDEASTLRKRGTAAKEGSVGAEIA…
Collodictyonidae	Diphylleia rotans	EukProtDB	mmm1	EP00002_Diphylleia_rotans_P022525
			mmm2	EP00002_Diphylleia_rotans_P004491
			mdm10	EP00002_Diphylleia_rotans_P021885
Filasterea	Capsaspora owczarzaki	EukProtDB	mmm1	EP00120_Capsaspora_owczarzaki_P004245
			mmm2	EP00120_Capsaspora_owczarzaki_P003575
			mdm12	EP00120_Capsaspora_owczarzaki_P007689
			mdm10	EP00120_Capsaspora_owczarzaki_P008628
Ichthyosporea	Amoebidium parasiticum	EukProtDB	mmm1	EP00123_Amoebidium_parasiticum_P015024
			mmm2	EP00123_Amoebidium_parasiticum_P020639
			mdm12	EP00123_Amoebidium_parasiticum_P022822
			mdm10	EP00123_Amoebidium_parasiticum_P018572
	Creolimax fragrantissima	EukProtDB	mmm2	EP01134_Creolimax_fragrantissima_P007245
			mdm12	EP01134_Creolimax_fragrantissima_P007140
			mdm10	EP01134_Creolimax_fragrantissima_P000097
	Ichthyophonus hoferi	EukProtDB	mmm2	EP00124_Ichthyophonus_hoferi_P002962
			mdm10	EP00124_Ichthyophonus_hoferi_P003411
	Sphaeroforma arctica	EukProtDB	mmm1	EP00125_Sphaeroforma_arctica_P015065
			mmm2	EP00125_Sphaeroforma_arctica_P007006
			mdm12	EP00125_Sphaeroforma_arctica_P018092
			mdm12	EP00125_Sphaeroforma_arctica_P018093
	Sphaerothecum destruens	EukProtDB	mmm1	EP00126_Sphaerothecum_destruens_P013577
			mmm2	EP00126_Sphaerothecum_destruens_P013932
			mdm12	EP00126_Sphaerothecum_destruens_P005910
			mdm12	EP00126_Sphaerothecum_destruens_P005909
			mdm12	EP00126_Sphaerothecum_destruens_P013732
			mdm10	EP00126_Sphaerothecum_destruens_P007484
			mdm10	EP00126_Sphaerothecum_destruens_P007480
			mdm10	EP00126_Sphaerothecum_destruens_P007482
Pluriformea	Corallochytrium limacisporum	EukProtDB	mmm1	EP00127_Corallochytrium_limacisporum_P007418
			mmm2	EP00127_Corallochytrium_limacisporum_P000313
			mdm10	EP00127_Corallochytrium_limacisporum_P003498
	Syssomonas multiformis	EukProtDB	mmm1	EP00128_Syssomonas_multiformis_P018487
			mdm12	EP00128_Syssomonas_multiformis_P017019
			mdm12	EP00128_Syssomonas_multiformis_P017018
			mdm10	EP00128_Syssomonas_multiformis_P014445
			mdm10	EP00128_Syssomonas_multiformis_P014443
			mdm10	EP00128_Syssomonas_multiformis_P014444
Cristidiscoidea	Parvularia atlantis	EukProtDB	mmm1	EP00160_Parvularia_atlantis_P001281
			mmm1	EP00160_Parvularia_atlantis_P017957
Diaphoretickes	Ancoracysta twista	EukProtDB	mdm12	EP00164_Ancoracysta_twista_P005966
			mdm12	EP00164_Ancoracysta_twista_P008479
			mdm10	EP00164_Ancoracysta_twista_P011056
	Acanthocystis sp	EukProtDB	mmm1	EP00298_Acanthocystis_sp_HF-20_P002716
			mmm2	EP00298_Acanthocystis_sp_HF-20_P003106
			mdm12	EP00298_Acanthocystis_sp_HF-20_P013356
			mdm12	EP00298_Acanthocystis_sp_HF-20_P013355
	Pterocystis sp	EukProtDB	mmm1	EP00299_Pterocystis_sp_00344_P004893
			mmm2	EP00299_Pterocystis_sp_00344_P008026
			mdm12	EP00299_Pterocystis_sp_00344_P000883
	Choanocystis sp	EukProtDB	mmm2	EP00300_Choanocystis_sp_HF-7_P028203
			mdm12	EP00300_Choanocystis_sp_HF-7_P010596
			mdm12	EP00300_Choanocystis_sp_HF-7_P010595
	Raphidiophrys heterophryoidea	EukProtDB	mmm2	EP00301_Raphidiophrys_heterophryoidea_P023217
Fungi	Mitosporidium daphniae	NCBI	nvj2	XP_013238401.1
	Neocallimastix lanati		mmm1	KAG4106408.1
			mmm2	KAG4082917.1	KAG4087038.1
			mdm12	KAG4095723.1
			mdm10	KAG4098249.1
	Aspergillus nidulans	EukProtDB	mmm1	EP00135_Aspergillus_nidulans_P009523
			mmm2	EP00135_Aspergillus_nidulans_P002054
			mdm10	EP00135_Aspergillus_nidulans_P006897
	Anaeromyces	NCBI	mmm1	ORX82949.1
			mmm2	ORX76832.1
			mdm12	ORX38095.1
			mdm10	ORX79685.1
	Allomyces macrogynus	EukProtDB	mmm2	EP00129_Allomyces_macrogynus_P015533
			mdm12	EP00129_Allomyces_macrogynus_P015332
			mdm12	EP00129_Allomyces_macrogynus_P014818
			mdm10	EP00129_Allomyces_macrogynus_P010691
			mdm10	EP00129_Allomyces_macrogynus_P009494
	Batrachochytrium dendrobatidis	EukProtDB	mmm1	EP00130_Batrachochytrium_dendrobatidis_P003328
			mmm2	EP00130_Batrachochytrium_dendrobatidis_P000277
			mdm12	EP00130_Batrachochytrium_dendrobatidis_P001098
	Trachipleistophora hominis
	Metchnikovella incurvata
	Rozella allomycis	NCBI	mmm1	EPZ32930.1
			mmm2	EPZ32914.1
			mdm12	EPZ35377.1
			nvj2	EPZ36808.1
	Neurospora crassa	EukProtDB	mmm1	EP00134_Neurospora_crassa_P008612
			mmm2	EP00134_Neurospora_crassa_P004529
			mdm12	EP00134_Neurospora_crassa_P009770
			mdm10	EP00134_Neurospora_crassa_P008563
	Yarrowia lipolytica	EukProtDB	mmm1	EP00141_Yarrowia_lipolytica_P002712
			mmm2	EP00141_Yarrowia_lipolytica_P003657
			mdm12	EP00141_Yarrowia_lipolytica_P000261
			mdm10	EP00141_Yarrowia_lipolytica_P002795
	Saccharomyces cerevisiae	NCBI	mmm1	NP_013095.1
			mmm2	NP_011296.1
			mdm12	NP_014634.1
			mdm10	NP_009392.2
			nvj2	NP_015416.1
	Schizosaccharomyces pombe	EukProtDB	mmm1	EP00145_Schizosaccharomyces_pombe_P003923
			mmm2	EP00145_Schizosaccharomyces_pombe_P004055
			mdm12	EP00145_Schizosaccharomyces_pombe_P004026
			mdm10	EP00145_Schizosaccharomyces_pombe_P002160
	Cryptococcus neoformans	EukProtDB	mmm1	EP00149_Cryptococcus_neoformans_P007705
			mmm1	EP00149_Cryptococcus_neoformans_P006698
			mmm2	EP00149_Cryptococcus_neoformans_P003925
			mdm10	EP00149_Cryptococcus_neoformans_P007160
	Ustilago maydis	EukProtDB	mmm2	EP00150_Ustilago_maydis_P001155
			mdm12	EP00150_Ustilago_maydis_P001587
	Rhizophagus irregularis	EukProtDB	mmm1	EP00151_Rhizophagus_irregularis_P001291
			mmm2	EP00151_Rhizophagus_irregularis_P001293
			mdm12	EP00151_Rhizophagus_irregularis_P017194
			mdm10	EP00151_Rhizophagus_irregularis_P002181
	Rhizopus delemar	EukProtDB	mmm1	EP00152_Rhizopus_delemar_P016672
			mmm2	EP00152_Rhizopus_delemar_P007588
			mmm2	EP00152_Rhizopus_delemar_P000324
			mdm12	EP00152_Rhizopus_delemar_P004537
	Conidiobolus coronatus	EukProtDB	mmm1	EP00154_Conidiobolus_coronatus_P002828
			mdm12	EP00154_Conidiobolus_coronatus_P004634
			mdm10	EP00154_Conidiobolus_coronatus_P004266
	Paraphelidium tribonemae	EukProtDB	mmm1	EP00158_Paraphelidium_tribonemae_P005321
			mmm2	EP00158_Paraphelidium_tribonemae_P005807
			mdm12	EP00158_Paraphelidium_tribonemae_P004078
			mdm10	EP00158_Paraphelidium_tribonemae_P004331
			mdm10	EP00158_Paraphelidium_tribonemae_P004333
			mdm10	EP00158_Paraphelidium_tribonemae_P004328
			mdm10	EP00158_Paraphelidium_tribonemae_P004329
Rhodophyta	Madagascaria erythrocladioides	EukProtDB	mmm1	EP00179_Madagascaria_erythrocladioides_P028457
Glaucophyta	Cyanophora paradoxa	EukProtDB	mmm2	EP00741_Cyanophora_paradoxa_P003626
			mdm12	EP00741_Cyanophora_paradoxa_P003645
			mdm10	EP00741_Cyanophora_paradoxa_P000828
Alveolata	Colponemidia sp., colp-10	EukProtDB	mmm1	EP00742_Colponemidia_sp_Colp-10_P008467
	Colponemidia sp., colp-15	EukProtDB	mmm1	EP00743_Colponemidia_sp_Colp-15_P007839
Archaeplastida	Gloeochaete wittrockiana	EukProtDB	mdm10	EP00276_Gloeochaete_wittrockiana_P011349
Additionally ER enzymes were conducted in the organims below
Anaeramoeba	Anaeroamoeba flamelloides	Stairs et al. 2021	mmm1	Anaeramoba_flamelloidesa4936_9.p1
			mmm2	Anaeramoba_flamelloidesa578249_42.p1
			mdm12	Anaeramoba_flamelloidesc41821_g4_i1.p2
			mdm10	Anaeramoba_flamelloidesa327385_43.p1
			Dgk1	Anaeramoba_flamelloidesa1067365_52.p1
			Pis1	Anaeramoba_flamelloidesa347410_45.p1
			Psd2	Translated from genome search: >psd2_Anaeramoba_flamelloidesc41705_g1_i1.p1 GENE.c41705_g1_i1~~c41705_g1_i1.p1 ORF type:internal len:616 (+),score=145.37 c41705_g1_i1:1-1845(+) IQKKTANPIWNNEARFWIYPDTKDYKLVLTTLTKKKFKKDEIIGSQYLDLQELLNVQEFD QKTKTQTKWVEIGRHGFFKDCDLNDYKNEILNKIQPINDYLKSMKKFTSKGQLLVSAKFY PMSYLTENFWNNFGQVFDSDEDGYLNLQELKSLFTFLGATLTDEEIAQHLRGNGLFDQKK FSFRNVYETFGHLDAIMTLDKDPINNREFDYPQTDKKIA…
	Organism
Parabasalia
	Trichomonas vaginalis	NCBI	mmm1a	XP_001580247.1
			mmm1b	XP_001306080.1
			mmm1c	XP_001315293.1
			mmm1d/aL	XP_001307327.1
			mmm1e/bL	XP_001319548.1
			mmm2a	XP_001301874.1
			mmm2b	XP_001330829.1
			mdm12	XP_001579681.1
			porin2	XP_001319083.1
			Opi3	XP_001582445.1	XP_001318646.1
			Pis1	XP_001330067.1	XP_001322883.1
	Trichomonas gallinae	Handrich et al. 2019	mmm1a	k48_S205523.p1
			mmm1b	k48_S199109.p1
			mmm1c	k48_S416004.p1
			mmm1d/aL	k48_S337288.p1
			mmm1e/bL	k32_S528171.p1
			mmm2	k48_S270458.p1
			mdm12	k32_S586477.p1
			porin2	k32_S294940.p1
			Pis1	k32_R831625.p1
	Trichomonas tenax	Handrich et al. 2019	mmm1a	k48_S23606.p1
			mmm1b	k64_S156464.p1
			mmm1c	k32_S180244.p1
			mmm1d/aL	k64_S111599.p1
			mmm1e/bL	k48_S86699.p1
			mmm2	k48_S189259.p1
			mdm12	k64_S246408.p1
			porin2	k32_R416477.p1
			Opi3	k64_S84329.p1
			Pis1	k64_S39936.p1
	Pentatrichomonas hominis	Handrich et al. 2019	mmm1a	k48_S616653.p1	k48_S326887.p1
			mmm1b	k32_S106303.p1
			mmm1c	k32_S797438.p1
			mmm1d/aL	k48_S211708.p1
			mmm1e/bL	k48_R708168.p1	k32_R877282.p1
			mmm2	k64_S296821.p1	k48_S618667.p1
			mdm12	k32_S848940.p1
			porin2	k32_S615251.p1
			Opi3	k64_S33125.p1	k64_S534780.p1
			Pis1	k32_S331565.p1	k64_S428007.p1	k32_S474342.p1
	Dientamoeba fragilis	Handrich et al. 2019	mmm1a	k48_S1444741.p1
			mmm1b	k32_R2171293.p2
			mmm1c
			mmm1d/aL	k32_R2183445.p1	k48_S1444524.p1	k32_J2167447.p2
			mmm1e/bL
			mmm2	k32_S2158073.p4
			mdm12	k32_R2166961.p2
			porin2	k64_S375785.p1
			Opi3	k32_R2168290.p2	k32_R2171111.p2	k32_J2264848.p2	k64_J858634.p2
			Pis1	k32_R2171075.p1
	Tritrichomonas foetus	NCBI	mmm1a	OHS93225.1
			mmm1b	OHS94788.1
			mmm1c
			mmm1d/aL	OHS95838.1	OHT10378.1	OHT04942.1	OHT10196.1
			mmm1e/bL
			mmm2	OHT02289.1
			mdm12	OHS97039.1
			porin2	OHT06275.1
			Opi3	OHT08737.1	OHT05066.1	OHS93572.1
			Pis1	OHT16869.1
	Histomonas meleagridis	NCBI	mmm1a	KAH0798528.1
			mmm1b	KAH0799021.1
			mmm1c
			mmm1d/aL	KAH0796090.1
			mmm1e/bL
			mmm2	KAH0799421.1
			mdm12
			porin2
			Opi3	KAH0798768.1	KAH0802422.1
			Pis1	KAH0797848.1
	Tetratrichomonas gallinarum	Handrich et al. 2019	mmm1a	TEGa030490
			mmm1b
			mmm1c	TEGa025373	TEGa041984
			mmm1d/aL	TEGa034544
			mmm1e/bL	TEGa021766
			mmm2	TEGa027691	TEGa044822
			mdm12	TEGa058040
			porin2	TEGa023307
			Opi3	TEGa011687	TEGa015283
			Pis1	TEGa016865	TEGa014193	TEGa046617
	Trichomitus batrachorum	Handrich et al. 2019	mmm1a	k64_S372602.p1
			mmm1b	k64_S64897.p1
			mmm1c
			mmm1d/aL	k32_S70568.p1	k64_S488143.p1
			mmm1e/bL
			mmm2	k32_S777016.p1
			mdm12	k48_S65960.p1
			porin2	k32_R795404.p1
			Opi3	k32_S470010.p1	k64_S310331.p1	k48_S62643.p1
			Pis1	k64_S62553.p1	k48_S518380.p1

## Sheet: Table S2D
Table S2D. Cell localization predictions for Psd1 and CLST														Table S2C. Cell localiation predictions for Psd1 and CLST
PSD1														CLST
	Filename	Environment	Organelle	Psd1 mito (AMOEBAE reverse search)	Sequence	ID	TargetP 2.0	Deeploc 2.0	Mitofate Psd1 (mitochondrial presequence)	Phylogenetic analysis	Psd1_final_confirmed_Paralogue_count	Sequences			Filename	CLST (AMOEBAE reverse search)	Sequences	ID	TargetP 2.0	Deeploc 2.0	Mitofate (mitochondrial presequence)	Phylogenetic analysis (Fig. 9)	Conserved Amino acid residues for PGPS	CLST_confirmed_Pralogue_count	Sequences
Discoba														Discoba
	Euglena gracilis	aerobic	mitochondria	1	>Euglena_gracilis__EP00667_Euglena_gracilis_P017019 MPPPRFVTRCLLATLSVPALWATYTMREVHRCAESGRVASDTDLFVLSQLPLRQLSRCWG KVNEMEFPGLIQRGLLQLYISMFSVNLQECADVTEYRSLQELFTRRLRAGARPVDEMALL VSPADGVVLHCGPLDGDRLCVKGLSLGRAEFLGGPAASVEPQACCVIYLSPGDYHRFHSP ARWRVESCRHIVGQLYSVHPKVLQWLPTLLTLNERCILSGRWQGGQLHFGAVGATNVGSI ALTCGPEVRSNRPGDDGAPGNVVREVPVDRPLELQPGDEVGLFRMGSTVVLLFDAPPPLQ FCVAAGQRVAVGQALCRLAQ	EP00667_Euglena_gracilis_P017019	SP	Mitochondria	NO						Euglena gracilis	2	>Euglena_gracilis__EP00667_Euglena_gracilis_P018095 MLRSGCVWGPRLVHGAAAAALLGPCRSSHRGPLLCSPSAVFTEVQCRRFSTPCRPRFFQS TGARWGETSSTPPPPTSTRPEDRIWTVPNALTLSRILLTPAICWALYVGQLQWAMGGLVY AAATDALDGYVARRFDQQSALGAKLDPLADKVFVNGVALTLIARGALPLYVLLVFLARDV ALIGGYFVYKYYTTPADQRDLRTLFRVDRDSDIQVQASDLSKFNTCVQCVLLVAAGLSLF TESAALTAAVQYLSYAACTLTIASGLHYAVTFSGMKRVAATAPPTPRGP	EP00667_Euglena_gracilis_P018095	mTP	Mitochondria	Yes	Cardiolipin synthase	NO	1	>Euglena_gracilis__EP00667_Euglena_gracilis_P018095 MLRSGCVWGPRLVHGAAAAALLGPCRSSHRGPLLCSPSAVFTEVQCRRFSTPCRPRFFQS TGARWGETSSTPPPPTSTRPEDRIWTVPNALTLSRILLTPAICWALYVGQLQWAMGGLVY AAATDALDGYVARRFDQQSALGAKLDPLADKVFVNGVALTLIARGALPLYVLLVFLARDV ALIGGYFVYKYYTTPADQRDLRTLFRVDRDSDIQVQASDLSKFNTCVQCVLLVAAGLSLF TESAALTAAVQYLSYAACTLTIASGLHYAVTFSGMKRVAATAPPTPRGP
																	>Euglena_gracilis__EP00667_Euglena_gracilis_P016401 MAARPTRLLPPFASPNGQPAPPRPWPRRHWWPPVALLGLLCLAAWQPGPCPALASFLGPR VHVDVNVQPRFPVRYVPPSLLPITLKPQKDFRPAPQGGGALFQRSATNLHGTPPQSGETA SSAAPWQRALPNALSVLRCLAVPVLVALFYRRPYSPLLAGGLFVLTCLTDLLDGYLARRW AVTSAFGAFLDPVADKLMVAAVLVVLAGRYGAAVALPAAAILVREIAVSALREWMAEQGL RNVVQVGFAGKCKTAMQMVALTLLLAVPHPLAAAAAAAPPRLLAAGYAALHIAAVLTLVS GTAYFTAAWPHLSEDSKP	EP00667_Euglena_gracilis_P016401	SP	Mitochondria		PGPS	YES
	Perkinsela_sp.faa	intracellular	mitochondria	1		KNH09347.1									Perkinsela_sp.faa
	Bodo_saltans.faa	aerobic	mitochondria	2		CUG92660.1	other	Mitochondria	Yes	Psd1	2				Bodo_saltans.faa
						CUG87897.1	other	Mitochondria	Yes	Psd1
Jakobid (Discoba)														Jakobid (Discoba)
	Andalucia_godoyi.faa	aerobic	mitochondria	1		KAF0852453.1	mTP	Mitochondria	Yes	Psd1	1				Andalucia_godoyi.faa	1		KAF0852183.1	mTP	Mitochondria	Yes	Cardiolipin synthase	NO	1
	Andalucia_incarcerata	anaerobic	hydrogenosome	1	>Stygiella_incarcerata__EP01028_Stygiella_incarcerata_P014275 HITNLISQYFGKFAKKEFPSFIQSTINSLYVKSFHLDMSEFRNPKYYKSLNDLFTRELAI QREIDSDDDLVISPTDSLITECGALKKDTLLQIKGMEYNVEELLTYHVKKDNLEKVLDGT FMNFYLSPKDYHRYHAPCDFSVNKLIHVPGKLYPVNLKYLNKEIDLFCQNERVILECTDK NEKLFYMVFVGALNVGQMVFEFESAVETNVDAKEIKVYEYEDLNIKKGECLGYFKMGSTV VMIWEKDSIKIKNLTNQKILFGSAISKK	EP01028_Stygiella_incarcerata_P014275									Andalucia_incarcerata
	Jakoba libera	anaerobic	mitochondria												Jakoba libera
	Reclinomonas americana	aerobic	mitochondria	1	>Reclinomonas_americana__EP00694_Reclinomonas_americana_P006023 RADSLTLSDESATEGDAPRDTATRLLGARALAEGRKLFQIVLYLAPGDYHRIHSPSDWLI ENRVHFPGALLPVNPPFVGLVPNVFSVNERVALTGRWDQGFFSLTAVGAYNVGSIVLSFD KEVETNKSWLQPGKKVMNPYGPGTSYERNFPTGISVEKGEDIAHFRLGSTVVPVFAADAR TEFAVXVGDQVRMGQPLLR	EP00694_Reclinomonas_americana_P006023									Reclinomonas americana
	Histiona aroides	anaerobic	mitochondria	1	>Histiona_aroides__EP00691_Histiona_aroides_P001619 AITAGKESVRKACKKFDKRVYARALGTLPVSANVQELMKGFSFSNTDEILDLIALAGSLR ARIEANSDKQRQADEEKQSIDIRRFLIVTIVFASLLQFFLPASTFSITNMAAHMLNIYVT YMVTIRRAKVMQLCAALQAIVGFMWKRFILRQSVEALRPFEPSEIHITTFFSYIPFNFLS KVWGSLNRVRLPNWVRVPLYSLWGLMFNSNLDECRYPLHTYANLAEFFSR	EP00691_Histiona_aroides_P001619									Histiona aroides
	Seculamonas ecuadoransis	anaerobic	mitochondria												Seculamonas ecuadoransis
	Naegleria_gruberi.faa	aerobic	mitochondria	1		XP_002676866.1									Naegleria_gruberi.faa
Fornicata														Fornicata
	Aduncisulcus_paluster.faa	anaerobic	hydrogenosome? Draft genome	1		GKT19391.1									Aduncisulcus_paluster.faa
	Carpediemonas_membranifera.faa	anaerobic	hydrogenosome	1		KAG9395294.1									Carpediemonas_membranifera.faa	2		KAG9394732.1	other	Mitochondria		Cardiolipin synthase	NO	1
																		KAG9397102.1	other	ER		PGPS	YES
	Dysnectes brevis	anaerobic	hydrogenosome												Dysnectes brevis
	Kipferlia_bialata.faa	anaerobic	hydrogenosome	1		GIQ79828.1	other	Mitochondria	NO						Kipferlia_bialata.faa	2		GIQ83205.1				PGPS	NO
																		GIQ89678.1	other	Mitochondria		PGPS	NO
	Ergobibamus cyprinoides	anaerobic	hydrogenosome	1	>Ergobibamus_cyprinoides__EP00769_Ergobibamus_cyprinoides_P002086 MCAPGADAIEQVKGVSYSLSSLLGVKLPATPSPAHPLIRHPEQGHKLFYTVIYLSPGDYH RLHSPTEWSVRTRRHFPGALYPVNASFMTNLKGLLSINERVVLDGDWRYGFFSYTAVGAY NVGSIDFTFDAALKTNRYLPMREQVKVTADSRRRVRAPTSLAGSRNSSSPDVTEAGLDPA AARVATYEPAVELDAGSEIGRFRLGSTVVLVFEAPEDFAFSIDAGDTVRVGGIIGCCAAD LTDMTEEEVSDFTDAVAGAVLAE	EP00769_Ergobibamus_cyprinoides_P002086									Ergobibamus cyprinoides	1	>Ergobibamus_cyprinoides__EP00769_Ergobibamus_cyprinoides_P004224 MVSYSSIRPHIPNILTLLRVPALFLTVLFLYLSAPWSTAVAFGLYIVAAVSDWADGYIAR RDKTTSVFGALFDALIDKVLNCGLFISFLSLPGYFPNNGYLFPVLLILTREFMVTGLRLV AAVNSLVLAAERSGKWKTAVQMISINILLANRAIRDLDTENKLPQRPLDILYQTGLVCFY ASAILTFTSMVFYFRKHMGLIMESAGGKKE	EP00769_Ergobibamus_cyprinoides_P004224	other	ER		PGPS	YES
Diplomonad														Diplomonad
	Giardia_intestinalis.faa	anaerobic	mitosome	1		XP_001707910.1	other	Mitochondria	NO						Giardia_intestinalis.faa	1		XP_001707005.2	other	Mitochondria	Yes	PGPS	YES
	Spironucleus_salmonicida.faa	anaerobic	hydrogenosome	1		KAH0575765.1									Spironucleus_salmonicida.faa	1		KAH0572462.1	other	Nucleus
	Spironucleus vortens	anaerobic	mitosome												Spironucleus vortens
	Hexamita_inflata	anaerobic	hydrogenosome	3		HIN_077841	SP	Mitochondria	NO						Hexamita_inflata	3		HIN_034071	other	ER	Yes	PGPS	YES
						HIN_083374	SP	Mitochondria	NO									HIN_006737	other	ER	Yes	PGPS	YES
						HIN_097312												HIN_055882	other	ER	Yes	PGPS	YES
	Trepomonas_sp.faa	anaerobic		2		JAP96193.1	other	Mitochondria/cytoplasm/er	NO						Trepomonas_sp.faa	1		JAP92736.1	other	ER		PGPS	YES
						JAP96232.1
Preaxostyla														Preaxostyla
	Streblomastix_strix.faa		none												Streblomastix_strix.faa	2		KAA6376677.1	other	ER		PGPS	YES
																		KAA6371417.1	other	ER		PGPS	YES
	Blattamonas_naupohetae.faa		none												Blattamonas_naupohetae.faa	1		BLNAU_5795.1	other	ER		PGPS	YES
	Monocercomonoides_exilis.faa	anaerobic	none												Monocercomonoides_exilis.faa	1		KAH7827270.1	other	ER		PGPS	YES
Retortamonas														Retortamonas
	Retortamonas_caviae.fna			1											Retortamonas_caviae.fna
	Retortamonas_dobelli.fna	anaerobic	hydrogenosome (no ATP synthesis)	1											Retortamonas_dobelli.fna
	Chilomastix caulleryi	anaerobic	hydrogenosome?												Chilomastix caulleryi
	Chilomastix cuspidata			1	>Chilomastix_cuspidata__EP00767_Chilomastix_cuspidata_P008416 ITNIISQYFGKFAKTEFPSFFQKIINGVYAKIFKLDLSEFRGAKYYKSLTDLFTRELAIA REIDEDKEVFISPTDSLITQCGNLDEDLALQIKGMEYSFEELLTYNCANNFDKLKNGTYM NFYLSPRDYHRYHAPCDFEVKRLIHIPGKLYPVNLKYLNKQIDLFAENERVILECIHEEK LFYMVFVGALNVGQMVFEFEPKVETNTKIRDIQIYDYEEKFLKKGDCLGYFKMGSTVVMF WEKGFVELENLLGQSIKYGQGICKKL	EP00767_Chilomastix_cuspidata_P008416									Chilomastix cuspidata
Amoebozoa														Amoebozoa
	Dictyostelium	aerobic	mitochondria	2		XP_629479.1									Dictyostelium
						XP_002649174.1	other	Mitochondria	Yes	Psd1	1
	Entamoeba histolytica	anaerobic	mitosome												Entamoeba histolytica	1	>Entamoeba_histolytica__EP00015_Entamoeba_histolytica_P006970 MNSSLIPKRVNLLNFALRANKGNLVVLLKSLLIPTTSYNIIIGNSGIATCSLALSAFIDH SMNTLYNEPSMAPLLSSLLDKLLLGTTVVSLSCVNRVPPQVASNVFARDVLLSVGSLLHR YLAFPHPIEWDKFFDTSQYTSFTITPTYFGRLNSSMTTLLTICVLLNWTFKPPITRAFVS FLPKIMDFCSIFSFIEYFLPPAIPKPRSYGVFSSLFI	EP00015_Entamoeba_histolytica_P006970	other	Mitochondria		Cardiolipin synthase with LBA	NO
	Mastigamoeba balamuthi	anaerobic	hydrogenosome												Mastigamoeba balamuthi
	Pelomyxa schiedti	anaerobic	hydrogenosome												Pelomyxa schiedti	1		KAH3762858.1	other	Mitochondria	Yes	Cardiolipin synthase	NO	1?
	Acanthamoeba		hydrogen producing mitochondria												Acanthamoeba	1		XP_004356580.1	mTP	Mitochondria	Yes	Cardiolipin synthase	NO	1
Breviata	Pygsuia biforma	anaerobic	hydrogenosome	1	>Pygsuia_biforma__EP00033_Pygsuia_biforma_P002494 MNVFKFIKNFRFSWAGKSALFSSTRRVETQTTETVFGLRKRFLPVAVLTSSVGFVTFSKH QSEELEKQLPWKIHCVRYFPTRLLSRVFGACCAVPVPIWARTSVYKTYSRLSGADWSEAS LPLKEYRSLQHFFTRSLKDGLRPIDPAASLVSPVDGRIAYIGPVSTSNSLHSTEHSLTVK NISYPLSHFFRLDASTSQASDTEIFENVASKEAAKSVVSRKNASPLLRPSPAQQYMCVIY LSPADYHHIHSPAAIRCLKTTHLAGDLFPVAPLVTRIFPSMVLNERVLLSGEWKHGSMAL AMVGAFGVGSISLDYDRNFVSNHGRKSHRHARVLLEKAHTRPLP…	EP00033_Pygsuia_biforma_P002494	mTP	Mitochondria	Yes	Psd1	1	>Pygsuia_biforma__EP00033_Pygsuia_biforma_P002494 MNVFKFIKNFRFSWAGKSALFSSTRRVETQTTETVFGLRKRFLPVAVLTSSVGFVTFSKH QSEELEKQLPWKIHCVRYFPTRLLSRVFGACCAVPVPIWARTSVYKTYSRLSGADWSEAS LPLKEYRSLQHFFTRSLKDGLRPIDPAASLVSPVDGRIAYIGPVSTSNSLHSTEHSLTVK NISYPLSHFFRLDASTSQASDTEIFENVASKEAAKSVVSRKNASPLLRPSPAQQYMCVIY LSPADYHHIHSPAAIRCLKTTHLAGDLFPVAPLVTRIFPSMVLNERVLLSGEWKHGSMAL AMVGAFGVGSISLDYDRNFVSNHGRKSHRHARVLLEKAHTRPLP…		Breviata	Pygsuia biforma	1	>Pygsuia_biforma__EP00033_Pygsuia_biforma_P004486 MASLAFTRSQLVLSQKIGQNAVKAVASLARLPLRSQRAASAPCIFLPTYIRLFHTECTEE EEKSRDFADNSNNDDKMSRIRTVPNFLCAVRIASTPIIASFISHGDCRSACYLLAAAGVT DYLDGFIARKFDQKSTLGSFLDPLADKVLVTATTIGLCISGLLPLPLGVLFLARDSALLA GAAWLRFSHVKRSRNKEGRLGLPSISELLRVNAVDRFDITPTMVSKVNTALQLSLFGMTL AANAFALPLPSLLLPTLWGSSAVTTLWSAGQYALGAGVQ	EP00033_Pygsuia_biforma_P004486	mTP	Mitochondria	NOTE: But confirmed in publication.	Cardiolipin synthase	NO	1	>Pygsuia_biforma__EP00033_Pygsuia_biforma_P004486 MASLAFTRSQLVLSQKIGQNAVKAVASLARLPLRSQRAASAPCIFLPTYIRLFHTECTEE EEKSRDFADNSNNDDKMSRIRTVPNFLCAVRIASTPIIASFISHGDCRSACYLLAAAGVT DYLDGFIARKFDQKSTLGSFLDPLADKVLVTATTIGLCISGLLPLPLGVLFLARDSALLA GAAWLRFSHVKRSRNKEGRLGLPSISELLRVNAVDRFDITPTMVSKVNTALQLSLFGMTL AANAFALPLPSLLLPTLWGSSAVTTLWSAGQYALGAGVQ
Fungi	Mitosporidium daphniae	aerobic	mitochondria											Fungi	Mitosporidium daphniae	1		XP_013236948.1	other	Mitochondria		Cardiolipin synthase with LBA	NO
	Neocallimastix lanati	anaerobic	hydrogenosome	1		KAG4103992.1	other	Mitochondria	Yes	Psd1	1				Neocallimastix lanati
	Anaeromyces robustus	anaerobic	hydrogenosome	1		ORX78720.1	mTP	Mitochondria	Yes	Psd1	1				Anaeromyces robustus
	Trachipleistophora hominis	intracellular	mitosome												Trachipleistophora hominis
	Metchnikovella incurvata	intracellular	mitosome												Metchnikovella incurvata
	Rozella allomycis	aerobic	mitochondria	1		EPZ35293.1	other	Mitochondria	Yes	Psd1	1				Rozella allomycis	1		EPZ32509.1	mTP	Mitochondria	Note: Failed mitofate	Cardiolipin synthase	NO	1
	Saccharomyces cerevisiae	aerobic	mitochondria	1		NP_014230.1	other	Mitochondria	Yes	Psd1	1				Saccharomyces cerevisiae	1		NP_010139.1	mTP	Mitochondria	Yes	Cardiolipin synthase	NO	1
Anaeramoeba	Anaeroamoeba_flamelloides	anaerobic	hydrogenosome	2	>Anaeroamoeba_flamelloides__Anaeramoba_flamelloidesa820687_11.p1 QHLLSRLVGRLASCRTPWVKNLFINWFRKRYQVDMSQALEPNPEAYEHFNAFFTRALKPD ARPLDNSEGAILSPADGAISQLGPIEHGRIFQAKGHSYALSTLLGGDLERAQPFINGSFA TIYLSPRDYHRVH	Anaeramoba_flamelloidesa820687_11.p1	mTP	Mitochondria	Yes	Psd1	1 (Partial sequence)	>Anaeroamoeba_flamelloides__Anaeramoba_flamelloidesa820687_11.p1 QHLLSRLVGRLASCRTPWVKNLFINWFRKRYQVDMSQALEPNPEAYEHFNAFFTRALKPD ARPLDNSEGAILSPADGAISQLGPIEHGRIFQAKGHSYALSTLLGGDLERAQPFINGSFA TIYLSPRDYHRVH		Anaeramoeba	Anaeroamoeba_flamelloides
					>Anaeroamoeba_flamelloides__Anaeramoba_flamelloidesa847408_16.p1 SIYIPGDLYSVNQVTAAGVDNLFARNERLVAIFDTELGPMAMVLVGAMIVAGIETVWNGQ VAPLPRQPLVLDPAPGQPAVELAAGDEMGRFKLGSTVILLFGPEVMDWAEQLGAGDSVVM GRSIGQARSAQPALDQSA	Anaeramoba_flamelloidesa847408_16.p1
Parabasalids														Parabasalids
	Trichomonas_vaginalis	anaerobic	hydrogenosome												Trichomonas_vaginalis	1		XP_001311167.1	other	ER		PGPS	YES
	Trichomonas_gallinae	anaerobic	hydrogenosome												Trichomonas_gallinae	1		k32_R833436.p1	other	ER		PGPS	YES
	Trichomonas_tenax	anaerobic	hydrogenosome												Trichomonas_tenax	2		k64_S157579.p1	other	ER		PGPS	YES
																		k64_S3278.p1	other	ER		PGPS	YES
	Pentatrichomonas_hominis	anaerobic	hydrogenosome												Pentatrichomonas_hominis	1		k32_S861114.p1	other	ER		PGPS	YES
	Dientamoeba_fragilis	anaerobic	hydrogenosome												Dientamoeba_fragilis	2		k32_R2169968.p2	other	ER		PGPS	YES
																		k64_S724736.p1	other	ER
	Tritrichomonas_foetus	anaerobic	hydrogenosome												Tritrichomonas_foetus	1		OHS99900.1	other	ER		PGPS	YES
	Histomonas_meleagridis	anaerobic	hydrogenosome												Histomonas_meleagridis
	Tetratrichomonas_gallinarum	anaerobic	hydrogenosome												Tetratrichomonas_gallinarum	2		TEGa010907	other	ER		PGPS	YES
																		TEGa011151	other	ER		PGPS	YES
	Trichomitus batrachorum?	anaerobic	hydrogenosome												Trichomitus batrachorum	3		k32_R791590.p1	other	ER		PGPS	YES
																		k48_S150878.p1	other	ER		PGPS	YES
																		k64_S175529.p1	other	ER		PGPS	YES
