# Supplementary material for: The divergent ER-mitochondria encounter structures (ERMES) are conserved in parabasalids but lost in several anaerobic lineages with hydrogenosomes
Source: BMC Biol. 2023 Nov 15;21:259. doi: 10.1186/s12915-023-01765-1 (PMC10648710; doi:10.1186/s12915-023-01765-1)
Supplement: Supplementary file 4 — Additional file 4: Table S3. Significantly enriched proteins coIP with ERMES baits. [file 12915_2023_1765_MOESM4_ESM.xlsx]

## Sheet: Mmm1a
Table S2. Significantly enriched proteins coIP with Mmm1a bait
Annotation	Fold change	Protein ID	Fasta headers
Mmm1a	13.0316	TVAG_214860	TVAG_214860 | organism=Trichomonas_vaginalis_G3 | product=hypothetical protein | location=DS113210:215685-216404(+) | length=240
Mmm1b	4.15794	TVAG_302900	TVAG_302900 | organism=Trichomonas_vaginalis_G3 | product=conserved hypothetical protein | location=DS113928:31536-32393(+) | length=286
Serine peptidase	3.8711	TVAG_008710	TVAG_008710 | organism=Trichomonas_vaginalis_G3 | product=Clan SC, family S33, methylesterase-like serine peptidase | location=DS113653:27927-29030(-) | length=368
ADP-ribosylation factor	3.82134	TVAG_484040	TVAG_484040 | organism=Trichomonas_vaginalis_G3 | product=ADP-ribosylation factor, arf, putative | location=DS113337:94563-95075(-) | length=171
Conserved hypothetical protein	3.80762	TVAG_436670	TVAG_436670 | organism=Trichomonas_vaginalis_G3 | product=hypothetical protein | location=DS113194:63155-64855(+) | length=567
Rab21	3.50255	TVAG_169920	TVAG_169920 | organism=Trichomonas_vaginalis_G3 | product=Rab21, putative | location=DS113227:28544-29131(+) | length=196
Hsp70-1	3.39659	TVAG_291920	TVAG_291920 | organism=Trichomonas_vaginalis_G3 | product=heat shock protein 70kD, putative | location=DS113233:152218-155244(+) | length=1009
Rab5b	3.35725	TVAG_075460;TVAG_395320	TVAG_075460 | organism=Trichomonas_vaginalis_G3 | product=Rab5b, putative | location=DS113181:7255-7848(-) | length=198;TVAG_395320 | organism=Trichomonas_vaginalis_G3 | product=Rab9, putative | location=DS113572:25547-26140(-) | length=198
Myo inositol monophosphatase	3.32057	TVAG_275770;TVAG_308070	TVAG_308070 | organism=Trichomonas_vaginalis_G3 | product=myo inositol monophosphatase, putative | location=DS113383:46211-47188(-) | length=326
Hsp70-4	2.95651	TVAG_163000	TVAG_163000 | organism=Trichomonas_vaginalis_G3 | product=heat shock protein, putative | location=DS113196:56790-58763(-) | length=658
ADP-ribosylation factor	2.92473	TVAG_301220	TVAG_301220 | organism=Trichomonas_vaginalis_G3 | product=ADP-ribosylation factor, arf, putative | location=DS113307:48509-49054(-) | length=182
Pyrazinamidase/nicotinamidase	2.9112	TVAG_366320	TVAG_366320 | organism=Trichomonas_vaginalis_G3 | product=pyrazinamidase/nicotinamidase, putative | location=DS113201:235094-235708(-) | length=205
Rab20	2.75817	TVAG_498380	TVAG_498380 | organism=Trichomonas_vaginalis_G3 | product=Rab20, putative | location=DS113324:5466-6044(-) | length=193
Hsp70-2	2.75248	TVAG_479220	TVAG_479220 | organism=Trichomonas_vaginalis_G3 | product=heat shock protein, putative | location=DS114065:25398-28385(-) | length=996
Arp2/3 complex 21 kD subunit	2.65358	TVAG_070930;TVAG_083290	TVAG_070930 | organism=Trichomonas_vaginalis_G3 | product=arp2/3 complex 21 kD subunit, putative | location=DS1;TVAG_083290 | organism=Trichomonas_vaginalis_G3 | product=arp2/3 complex 21 kD subunit, putative | location=DS113218:70010-70552(+) | length=181
ADP-ribosylation factor	2.58035	TVAG_294070	TVAG_294070 | organism=Trichomonas_vaginalis_G3 | product=ADP-ribosylation factor, arf, putative | location=DS114278:13088-13645(-) | length=186
Hsp70-3	2.50142	TVAG_300470	TVAG_300470 | organism=Trichomonas_vaginalis_G3 | product=heat shock protein, putative | location=DS113445:14633-16606(+) | length=658
Conserved hypothetical protein	2.38598	TVAG_070000	TVAG_070000 | organism=Trichomonas_vaginalis_G3 | product=conserved hypothetical protein | location=DS113478:78006-78617(+) | length=204
AMP dependent CoA ligase	2.34163	TVAG_337850	TVAG_337850 | organism=Trichomonas_vaginalis_G3 | product=AMP dependent CoA ligase, putative | location=DS114561:3804-5762(-) | length=653
Rab10	2.21371	TVAG_139270	TVAG_139270 | organism=Trichomonas_vaginalis_G3 | product=Rab10, putative | location=DS113300:119048-119635(-) | length=196
40S ribosomal protein S19	2.21314	TVAG_352520;TVAG_352560;TVAG_352580;TVAG_352600	TVAG_352580 | organism=Trichomonas_vaginalis_G3 | product=40S ribosomal protein S19, putative | location=DS113380:;TVAG_352600 | organism=Trichomonas_vaginalis_G3 | product=40S ribosomal protein S19, putative | location=DS113380:35885-36331(-) | length=149
Metallo-beta-lactamase	2.17774	TVAG_325080	TVAG_325080 | organism=Trichomonas_vaginalis_G3 | product=conserved hypothetical protein | location=DS113569:58423-59355(-) | length=311
Small GTPase rabi	2.17199	TVAG_092740	TVAG_092740 | organism=Trichomonas_vaginalis_G3 | product=small GTPase rabi, putative | location=DS114017:21113-21694(+) | length=194
Rab_u	2.16014	TVAG_430220	TVAG_430220 | organism=Trichomonas_vaginalis_G3 | product=RAB, putative | location=DS113395:105590-106189(-) | length=200
Actin	2.14685	TVAG_094140	TVAG_094140 | organism=Trichomonas_vaginalis_G3 | product=actin, putative | location=DS113185:274604-275725(+) | length=374
Lipid A export ATP-binding/permease protein MsbA	2.13679	TVAG_049020;TVAG_190320	TVAG_190320 | organism=Trichomonas_vaginalis_G3 | product=lipid A export ATP-binding/permease protein msba, putative | location=DS113211:138850-140640(-) | length=597
ADP-ribosylation factor	2.11993	TVAG_262220	TVAG_262220 | organism=Trichomonas_vaginalis_G3 | product=ADP-ribosylation factor, arf, putative | location=DS113248:71455-72009(+) | length=185
Rab3	2.1147	TVAG_104710;TVAG_236570	TVAG_104710 | organism=Trichomonas_vaginalis_G3 | product=Rabx3 protein, putative | location=DS113913:28226-28822(-) | length=199
Rab	2.05447	TVAG_310110	TVAG_310110 | organism=Trichomonas_vaginalis_G3 | product=RAB, putative | location=DS113416:28380-28964(-) | length=195
Rab41	2.03766	TVAG_074410	TVAG_074410 | organism=Trichomonas_vaginalis_G3 | product=Rabx41 protein, putative | location=DS113298:21438-22037(+) | length=200
Rab21	2.02482	TVAG_388780	TVAG_388780 | organism=Trichomonas_vaginalis_G3 | product=Rab21, putative | location=DS113269:134197-134832(+) | length=212
DnaJ-2	2.00443	TVAG_317210	TVAG_317210 | organism=Trichomonas_vaginalis_G3 | product=DNAj/HSP40, putative | location=DS113954:20162-21139(+) | length=326
Myeloid leukemia factor, MLF-3	1.97958	TVAG_294220;TVAG_369140;TVAG_514800;TVAG_526220;TVAG_527580;TVAG_552760;TVAG_569810	TVAG_514800 | organism=Trichomonas_vaginalis_G3 | product=conserved hypothetical protein | location=DS117460:1795-2375(+) | length=193;TVAG_527580 | organism=Trichomonas_vaginalis_G3 | product=conserved hypothetical protein | location=DS137741:126-785(+) |
Data were evaluated withg Perseus 1.6.2.3 software using FDR 0.05, and S=1.

## Sheet: Mmm1b
Table S2. Significantly enriched proteins coIP with Mmm1b bait
Annotation	Fold change	Protein ID	Fasta headers
Mmm1b	12.2955	TVAG_302900	A2FPM6_TRIVA Uncharacterized protein EUID=rna_TVAG_302900-1-p1 OS=Trichomonas vaginalis OX=5722 GN=TVAG_302900 PE=4 SV=1
Mmm1d	7.45955	TVAG_194830	A2FL26_TRIVA Uncharacterized protein EUID=rna_TVAG_194830-1-p1 OS=Trichomonas vaginalis OX=5722 GN=TVAG_194830 PE=4 SV=1
Small GTP-binding protein	7.37599	TVAG_159810	Q4G2C8_TRIVA Small GTP-binding protein, putative EUID=rna_TVAG_159810-1-p1 OS=Trichomonas vaginalis OX=5722 GN=TVAG_159810 PE=4 SV=1
Hsp70-2	7.2813	TVAG_479220	A2FVR2_TRIVA DnaK protein EUID=rna_TVAG_479220-1-p1 OS=Trichomonas vaginalis OX=5722 GN=TVAG_479220 PE=3 SV=1
Hsp70-3	6.26423	TVAG_107710	A2F0R7_TRIVA DnaK protein EUID=rna_TVAG_107710-1-p1 OS=Trichomonas vaginalis OX=5722 GN=TVAG_107710 PE=3 SV=1
Actin	5.97824	TVAG_090470	A2FA04_TRIVA Actin EUID=rna_TVAG_090470-1-p1 OS=Trichomonas vaginalis OX=5722 GN=TVAG_090470 PE=3 SV=1
WD40 repeat protein	5.94017	TVAG_295640	A2F231_TRIVA Uncharacterized protein EUID=rna_TVAG_295640-1-p1 OS=Trichomonas vaginalis OX=5722 GN=TVAG_295640 PE=4 SV=1
Rab20	5.87643	TVAG_498380	Q4FIE2_TRIVA Small GTP-binding protein, putative EUID=rna_TVAG_498380-1-p1 OS=Trichomonas vaginalis OX=5722 GN=TVAG_498380 PE=4 SV=1
DnaJ domain containing protein	5.60329	TVAG_433990	A2DSI2_TRIVA DnaJ domain containing protein EUID=rna_TVAG_433990-1-p1 OS=Trichomonas vaginalis OX=5722 GN=TVAG_433990 PE=4 SV=1
ABC transporter family protein	5.39456	TVAG_470720	A2EMB7_TRIVA ABC transporter family protein EUID=rna_TVAG_470720-1-p1 OS=Trichomonas vaginalis OX=5722 GN=TVAG_470720 PE=4 SV=1
DnaJ-1	5.07743	TVAG_305730	A2DN65_TRIVA DnaJ domain containing protein EUID=rna_TVAG_305730-1-p1 OS=Trichomonas vaginalis OX=5722 GN=TVAG_305730 PE=3 SV=1
Coatomer epsilon subunit family protein	4.96094	TVAG_182190	A2D8V7_TRIVA Coatomer epsilon subunit family protein EUID=rna_TVAG_182190-1-p1 OS=Trichomonas vaginalis OX=5722 GN=TVAG_182190 PE=4 SV=1
Hsp70-1	4.88031	TVAG_291920	A2DQX2_TRIVA DnaK protein EUID=rna_TVAG_291920-1-p1 OS=Trichomonas vaginalis OX=5722 GN=TVAG_291920 PE=3 SV=1
Ras family protein	4.74347	TVAG_391930	A2DFV6_TRIVA Ras family protein EUID=rna_TVAG_391930-1-p1 OS=Trichomonas vaginalis OX=5722 GN=TVAG_391930 PE=4 SV=1
Coiled-coil protein	4.45182	TVAG_206350	A2E1M0_TRIVA Coiled-coil protein, putative EUID=rna_TVAG_206350-1-p1 OS=Trichomonas vaginalis OX=5722 GN=TVAG_206350 PE=4 SV=1;A2G0J4_TRIVA Coiled-coil protein, putative EUID=rna_TVAG_355860-1-p1 OS=Trichomonas vaginalis OX=5722 GN=TVAG_355860 PE=4 SV=1;A2
Uncharacterized protein	4.43274	TVAG_345900	A2F4X7_TRIVA Uncharacterized protein EUID=rna_TVAG_345900-1-p1 OS=Trichomonas vaginalis OX=5722 GN=TVAG_345900 PE=4 SV=1
NTPase	4.42806	TVAG_190360	A2DKG4_TRIVA Uncharacterized protein EUID=rna_TVAG_190360-1-p1 OS=Trichomonas vaginalis OX=5722 GN=TVAG_190360 PE=4 SV=1
Small GTP-binding protein	4.41351	TVAG_370000	A2EX52_TRIVA Small GTP-binding protein, putative EUID=rna_TVAG_370000-1-p1 OS=Trichomonas vaginalis OX=5722 GN=TVAG_370000 PE=4 SV=1
Small GTP-binding protein	4.40138	TVAG_489360	A2EVE6_TRIVA Small GTP-binding protein, putative EUID=rna_TVAG_489360-1-p1 OS=Trichomonas vaginalis OX=5722 GN=TVAG_489360 PE=4 SV=1
Small GTP-binding protein	4.30977	TVAG_119750	A2D7C1_TRIVA Small GTP-binding protein, putative EUID=rna_TVAG_119750-1-p1 OS=Trichomonas vaginalis OX=5722 GN=TVAG_119750 PE=4 SV=1
ER-golgi intermediate compartment protein	4.23413	TVAG_317730	A2F3M0_TRIVA Uncharacterized protein EUID=rna_TVAG_317730-1-p1 OS=Trichomonas vaginalis OX=5722 GN=TVAG_317730 PE=4 SV=1
Ras family protein	4.19498	TVAG_297320	Q4G2D4_TRIVA Ras family protein EUID=rna_TVAG_297320-1-p1 OS=Trichomonas vaginalis OX=5722 GN=TVAG_297320 PE=4 SV=1
ABC transporter family protein	4.09806	TVAG_274600	A2EB51_TRIVA ABC transporter family protein EUID=rna_TVAG_274600-1-p1 OS=Trichomonas vaginalis OX=5722 GN=TVAG_274600 PE=4 SV=1
DnaJ-2	4.06171	TVAG_317210	A2FQZ6_TRIVA DnaJ domain containing protein EUID=rna_TVAG_317210-1-p1 OS=Trichomonas vaginalis OX=5722 GN=TVAG_317210 PE=4 SV=1
ABC transporter family protein	4.03355	TVAG_542460	A2GEK8_TRIVA ABC transporter family protein EUID=rna_TVAG_542460-1-p1 OS=Trichomonas vaginalis OX=5722 GN=TVAG_542460 PE=4 SV=1;A2DL12_TRIVA ABC transporter family protein EUID=rna_TVAG_147100-1-p1 OS=Trichomonas vaginalis OX=5722 GN=TVAG_147100 PE=4 SV=1;
Proteasome endopeptidase complex	4.0245	TVAG_135700	A2G7J0_TRIVA Proteasome endopeptidase complex, putative EUID=rna_TVAG_135700-1-p1 OS=Trichomonas vaginalis OX=5722 GN=TVAG_135700 PE=3 SV=1
SacI homology domain containing protein	3.93054	TVAG_408330	A2F6N5_TRIVA SacI homology domain containing protein EUID=rna_TVAG_408330-1-p1 OS=Trichomonas vaginalis OX=5722 GN=TVAG_408330 PE=4 SV=1
Cytoplasmic heat shock protein 70	3.84712	TVAG_151220	A2EQB9_TRIVA Cytoplasmic heat shock protein 70 EUID=rna_TVAG_151220-1-p1 OS=Trichomonas vaginalis OX=5722 GN=TVAG_151220 PE=3 SV=1
LMBR1-like conserved region family protein	3.84634	TVAG_333140	A2EHB0_TRIVA LMBR1-like conserved region family protein EUID=rna_TVAG_333140-1-p1 OS=Trichomonas vaginalis OX=5722 GN=TVAG_333140 PE=4 SV=1
Uncharacterized protein	3.81375	TVAG_515920	A2GEV7_TRIVA Uncharacterized protein EUID=rna_TVAG_515920-1-p1 OS=Trichomonas vaginalis OX=5722 GN=TVAG_515920 PE=4 SV=1
Clan CA, family C19, ubiquitin hydrolase-like cysteine peptidase	3.80337	TVAG_056730	A2ECN2_TRIVA Clan CA, family C19, ubiquitin hydrolase-like cysteine peptidase EUID=rna_TVAG_056730-1-p1 OS=Trichomonas vaginalis OX=5722 GN=TVAG_056730 PE=3 SV=1
Glycerol-3-phosphate dehydrogenase	3.774	TVAG_361130	A2FNF0_TRIVA Glycerol-3-phosphate dehydrogenase [NAD(+)] EUID=rna_TVAG_361130-1-p1 OS=Trichomonas vaginalis OX=5722 GN=TVAG_361130 PE=3 SV=1;A2F2N5_TRIVA Glycerol-3-phosphate dehydrogenase [NAD(+)] EUID=rna_TVAG_304500-1-p1 OS=Trichomonas vaginalis OX=5722
Small GTP-binding protein	3.67584	TVAG_150540	A2DRV6_TRIVA Small GTP-binding protein, putative EUID=rna_TVAG_150540-1-p1 OS=Trichomonas vaginalis OX=5722 GN=TVAG_150540 PE=4 SV=1
Aldehyde dehydrogenase	3.65454	TVAG_346790	A2FBP0_TRIVA Aldehyde dehydrogenase EUID=rna_TVAG_346790-1-p1 OS=Trichomonas vaginalis OX=5722 GN=TVAG_346790 PE=3 SV=1
Sec23/Sec24 trunk domain containing protein	3.50408	TVAG_027720	A2E511_TRIVA Sec23/Sec24 trunk domain containing protein EUID=rna_TVAG_027720-1-p1 OS=Trichomonas vaginalis OX=5722 GN=TVAG_027720 PE=4 SV=1
Uncharacterized protein	3.41975	TVAG_118920	A2D740_TRIVA Uncharacterized protein EUID=rna_TVAG_118920-1-p1 OS=Trichomonas vaginalis OX=5722 GN=TVAG_118920 PE=4 SV=1
Small GTP-binding protein	3.41049	TVAG_008100	Q4FIE3_TRIVA Small GTP-binding protein, putative EUID=rna_TVAG_008100-1-p1 OS=Trichomonas vaginalis OX=5722 GN=TVAG_008100 PE=4 SV=1
ATPase	3.40877	TVAG_304230	A2FGQ7_TRIVA ATPase, putative EUID=rna_TVAG_304230-1-p1 OS=Trichomonas vaginalis OX=5722 GN=TVAG_304230 PE=4 SV=1
Small GTP-binding protein	3.33072	TVAG_527180	A2G845_TRIVA Small GTP-binding protein, putative EUID=rna_TVAG_527180-1-p1 OS=Trichomonas vaginalis OX=5722 GN=TVAG_527180 PE=4 SV=1
Small GTP-binding protein	3.24899	TVAG_079570	A2EF89_TRIVA Small GTP-binding protein, putative EUID=rna_TVAG_079570-1-p1 OS=Trichomonas vaginalis OX=5722 GN=TVAG_079570 PE=4 SV=1
Ubiquitin ligase	3.19402	TVAG_493990	A2DQ30_TRIVA Ubiquitin ligase, putative EUID=rna_TVAG_493990-1-p1 OS=Trichomonas vaginalis OX=5722 GN=TVAG_493990 PE=4 SV=1
TPR Domain containing protein	3.19392	TVAG_129620	A2DI58_TRIVA TPR Domain containing protein EUID=rna_TVAG_129620-1-p1 OS=Trichomonas vaginalis OX=5722 GN=TVAG_129620 PE=4 SV=1
Rab_u	3.09995	TVAG_430220	A2EI96_TRIVA Small GTP-binding protein, putative EUID=rna_TVAG_430220-1-p1 OS=Trichomonas vaginalis OX=5722 GN=TVAG_430220 PE=4 SV=1
HECT domain-containing protein	3.07443	TVAG_393150	A2DYB1_TRIVA HECT domain-containing protein EUID=rna_TVAG_393150-1-p1 OS=Trichomonas vaginalis OX=5722 GN=TVAG_393150 PE=4 SV=1
Small GTP-binding protein	3.01386	TVAG_001840	A2FTW9_TRIVA Small GTP-binding protein, putative EUID=rna_TVAG_001840-1-p1 OS=Trichomonas vaginalis OX=5722 GN=TVAG_001840 PE=4 SV=1
Coiled-coil domain-containing protein	2.79059	TVAG_497320	A2EGX4_TRIVA Uncharacterized protein EUID=rna_TVAG_497320-1-p1 OS=Trichomonas vaginalis OX=5722 GN=TVAG_497320 PE=4 SV=1
Putative tryptophanyl-tRNA synthetase	2.75831	TVAG_296770	A2FUT1_TRIVA Putative tryptophanyl-tRNA synthetase EUID=rna_TVAG_296770-1-p1 OS=Trichomonas vaginalis OX=5722 GN=TVAG_296770 PE=3 SV=1
PNP	2.50452	TVAG_454490	A2EU62_TRIVA Purine nucleoside phosphorylase, putative EUID=rna_TVAG_454490-1-p1 OS=Trichomonas vaginalis OX=5722 GN=TVAG_454490 PE=3 SV=1
Multidrug resistance protein	2.42928	TVAG_572140	A2GGN6_TRIVA Multidrug resistance protein, putative EUID=rna_TVAG_572140-1-p1 OS=Trichomonas vaginalis OX=5722 GN=TVAG_572140 PE=4 SV=1
Data were evaluated withg Perseus 1.6.2.3 software using FDR 0.05, and S=1.

## Sheet: Mmm2a
Table S2. Significantly enriched proteins coIP with Mmm2a bait
Annotation	Fold change	Protein ID	Fasta headers
Mmm2a	9.6229	TVAG_217400	TVAG_217400 | organism=Trichomonas_vaginalis_G3 | product=conserved hypothetical protein | location=DS113550:27195-27767(+) | length=191
Hydrogenosomal integral polytopic protein	5.97938	TVAG_192370	TVAG_192370 | organism=Trichomonas_vaginalis_G3 | product=conserved hypothetical protein | location=DS113199:19456-20481(-) | length=342
DnaJ-1	5.11653	TVAG_150550;TVAG_305730	TVAG_305730 | organism=Trichomonas_vaginalis_G3 | product=chaperone protein DNAj, putative | location=DS113222:4620-5870(-) | length=417
Hsp70-1	4.49541	TVAG_291920	TVAG_291920 | organism=Trichomonas_vaginalis_G3 | product=heat shock protein 70kD, putative | location=DS113233:152218-155244(+) | length=1009
Porin2	4.35967	TVAG_340380	TVAG_340380 | organism=Trichomonas_vaginalis_G3 | product=conserved hypothetical protein | location=DS113413:34512-35324(+) | length=271
DnaJ-2	4.16228	TVAG_317210	TVAG_317210 | organism=Trichomonas_vaginalis_G3 | product=DNAj/HSP40, putative | location=DS113954:20162-21139(+) | length=326
Heat shock protein	4.14054	TVAG_184320	TVAG_184320 | organism=Trichomonas_vaginalis_G3 | product=heat shock protein, putative | location=DS113336:41812-43785(+) | length=658
Tom34	4.09332	TVAG_190830	TVAG_190830 | organism=Trichomonas_vaginalis_G3 | product=conserved hypothetical protein | location=DS113375:5920-6948(-) | length=343
Hsp70-3	3.96118	TVAG_107710	TVAG_107710 | organism=Trichomonas_vaginalis_G3 | product=heat shock protein 70kD, putative | location=DS113565:55435-58434(+) | length=996
Heat shock protein	3.64127	TVAG_034720;TVAG_153560;TVAG_155020	TVAG_153560 | organism=Trichomonas_vaginalis_G3 | product=heat shock protein, putative | location=DS113451:3035-5197(-) | length=721
Chaperone binding protein	3.58527	TVAG_220990	TVAG_220990 | organism=Trichomonas_vaginalis_G3 | product=chaperone binding protein, putative | location=DS114051:24033-25718(-) | length=562
Heat shock protein	3.29357	TVAG_155010	TVAG_155010 | organism=Trichomonas_vaginalis_G3 | product=heat shock protein, putative | location=DS114127:9884-10966(+) | length=361
Hsp70-4	3.22373	TVAG_163000	TVAG_163000 | organism=Trichomonas_vaginalis_G3 | product=heat shock protein, putative | location=DS113196:56790-58763(-) | length=658
Tubulin β chain	2.93204	TVAG_448390;TVAG_467840	TVAG_448390 | organism=Trichomonas_vaginalis_G3 | product=tubulin beta chain, putative | location=DS114717:4604-5962(+) |;TVAG_467840 | organism=Trichomonas_vaginalis_G3 | product=tubulin beta chain, putative | location=DS113280:61903-63261(+) | length=453
Tubulin β chain	2.8736	TVAG_024080;TVAG_043330;TVAG_196270;TVAG_206890;TVAG_257730;TVAG_312330;TVAG_345420;TVAG_359090;TVAG_360870;TVAG_448410;TVAG_519620;TVAG_523980	TVAG_359090 | organism=Trichomonas_vaginalis_G3 | product=tubulin beta chain, putative | location=DS113325:104572-1059;TVAG_360870 | organism=Trichomonas_vaginalis_G3 | product=tubulin epsilon chain, putative | location=DS113782:30989-32347(-) | length=453
O-linked N-acetylglucosamine transferase	2.74447	TVAG_069560	TVAG_069560 | organism=Trichomonas_vaginalis_G3 | product=O-linked N-acetylglucosamine transferase, ogt, putative | location=DS113420:98526-100214(-) | length=563
Polyadenylate-binding protein	2.64012	TVAG_219180;TVAG_452020	TVAG_452020 | organism=Trichomonas_vaginalis_G3 | product=conserved hypothetical protein | location=DS113209:70612-75648(-) | length=1679
Data were evaluated withg Perseus 1.6.2.3 software using FDR 0.05, and S=1.

## Sheet: Mmm2b
Table S2. Significantly enriched proteins coIP with Mmm2b bait
Annotation	Fold change	Protein ID	Fasta headers
Mmm2b	12.8423	TVAG_375920	TVAG_375920 | organism=Trichomonas_vaginalis_G3 | product=conserved hypothetical protein | location=DS114250:12576-13148(+) | length=191
MCP	9.49817	TVAG_197670	TVAG_197670 | organism=Trichomonas_vaginalis_G3 | product=conserved hypothetical protein | location=DS113406:8415-9302(+) | length=296
Porin2	8.69923	TVAG_340380	TVAG_340380 | organism=Trichomonas_vaginalis_G3 | product=conserved hypothetical protein | location=DS113413:34512-35324(+) | length=271
Hsp70-2	7.06763	TVAG_479220	TVAG_479220 | organism=Trichomonas_vaginalis_G3 | product=heat shock protein, putative | location=DS114065:25398-28385(-) | length=996
EF-hand domain containing protein	6.43827	TVAG_454360	TVAG_454360 | organism=Trichomonas_vaginalis_G3 | product=conserved hypothetical protein | location=DS113493:15170-17656(+) | length=829
Myeloid leukemia factor, MLF-1	6.30528	TVAG_020600	TVAG_020600 | organism=Trichomonas_vaginalis_G3 | product=conserved hypothetical protein | location=DS113534:58829-59641(+) | length=271
Cysteine rich secretory protein	5.85627	TVAG_384370	TVAG_384370 | organism=Trichomonas_vaginalis_G3 | product=conserved hypothetical protein | location=DS114015:4122-5003(+) | length=294
Hsp70-1	5.76527	TVAG_291920	TVAG_291920 | organism=Trichomonas_vaginalis_G3 | product=heat shock protein 70kD, putative | location=DS113233:152218-155244(+) | length=1009
EF-hand domain containing protein	5.0818	TVAG_274690	TVAG_274690 | organism=Trichomonas_vaginalis_G3 | product=dullard protein, putative | location=DS113344:51981-52559(+) | length=193
Myeloid leukemia factor, MLF-2	4.49613	TVAG_150300	TVAG_150300 | organism=Trichomonas_vaginalis_G3 | product=conserved hypothetical protein | location=DS113237:98597-99394(+) | length=266
EF-hand domain containing protein	4.38454	TVAG_290210	TVAG_290210 | organism=Trichomonas_vaginalis_G3 | product=conserved hypothetical protein | location=DS113651:37025-39325(+) | length=767
PNP	4.2867	TVAG_454490	TVAG_454490 | organism=Trichomonas_vaginalis_G3 | product=purine nucleoside phosphorylase, putative | location=DS113493:57456-58166(-) | length=237
Conserved hypothetical protein	4.11621	TVAG_100110;TVAG_106520;TVAG_164640;TVAG_405120	TVAG_106520 | organism=Trichomonas_vaginalis_G3 | product=conserved hypothetical protein | location=DS113313:63513-64736(+) | length=408;TVAG_164640 | organism=Trichomonas_vaginalis_G3 | product=conserved hypothetical protein | location=DS113287:130543-131
DnaJ-3	4.02093	TVAG_347420	TVAG_347420 | organism=Trichomonas_vaginalis_G3 | product=DNAj/HSP40, putative | location=DS113911:13315-14481(+) | length=389
Polyadenylate-binding protein	3.93545	TVAG_278520	TVAG_278520 | organism=Trichomonas_vaginalis_G3 | product=polyadenylate-binding protein, putative | location=DS113247:150101-150688(-) | length=196
40S ribosomal protein S5	3.89186	TVAG_471390	TVAG_471390 | organism=Trichomonas_vaginalis_G3 | product=40S ribosomal protein S5, putative | location=DS113931:32412-32993(+) | length=194
Hsp70-3	3.83673	TVAG_107710	TVAG_107710 | organism=Trichomonas_vaginalis_G3 | product=heat shock protein 70kD, putative | location=DS113565:55435-58434(+) | length=996
Protein kinase, PK	3.82542	TVAG_452010	TVAG_452010 | organism=Trichomonas_vaginalis_G3 | product=CAMK family protein kinase | location=DS113209:69284-70237(-) | length=318
DnaJ-2	3.81407	TVAG_317210	TVAG_317210 | organism=Trichomonas_vaginalis_G3 | product=DNAj/HSP40, putative | location=DS113954:20162-21139(+) | length=326
Myeloid leukemia factor, MLF-3	3.65851	TVAG_294220;TVAG_369140;TVAG_514800;TVAG_526220;TVAG_527580;TVAG_552760;TVAG_569810	TVAG_514800 | organism=Trichomonas_vaginalis_G3 | product=conserved hypothetical protein | location=DS117460:1795-2375(+) | length=193;TVAG_527580 | organism=Trichomonas_vaginalis_G3 | product=conserved hypothetical protein | location=DS137741:126-785(+) |
Conserved hypothetical protein	3.61734	TVAG_342770	TVAG_342770 | organism=Trichomonas_vaginalis_G3 | product=conserved hypothetical protein | location=DS113407:46585-49551(-) | length=989
Mdm12	3.53883	TVAG_063000	TVAG_063000 | organism=Trichomonas_vaginalis_G3 | product=hypothetical protein | location=DS113216:155205-155828(-) | length=208
Hsp70	3.4466	TVAG_161100	TVAG_161100 | organism=Trichomonas_vaginalis_G3 | product=heat shock protein 70kD, putative | location=DS113304:61088-63067(-) | length=660
Spermatogenesis associated factor	3.38113	TVAG_318870	TVAG_318870 | organism=Trichomonas_vaginalis_G3 | product=spermatogenesis associated factor, putative | location=DS113446:29283-31673(+) | length=797
Conserved hypothetical protein	3.32005	TVAG_373260	TVAG_373260 | organism=Trichomonas_vaginalis_G3 | product=conserved hypothetical protein | location=DS113274:103692-104555(+) | length=288
Riboflavin biosynthetic process	3.26829	TVAG_286150	TVAG_286150 | organism=Trichomonas_vaginalis_G3 | product=conserved hypothetical protein | location=DS113893:41919-42563(+) | length=215
Rab22	3.2172	TVAG_328110	TVAG_328110 | organism=Trichomonas_vaginalis_G3 | product=RAB-18, putative | location=DS114087:7560-8159(+) | length=200
Thioredoxin	2.5217	TVAG_232840	TVAG_232840 | organism=Trichomonas_vaginalis_G3 | product=thioredoxin, putative | location=DS114072:24615-24953(-) | length=113
Importin	2.45373	TVAG_192010	TVAG_192010 | organism=Trichomonas_vaginalis_G3 | product=conserved hypothetical protein | location=DS113490:15491-18556(-) | length=1022
Kinase	2.35822	TVAG_450060	TVAG_450060 | organism=Trichomonas_vaginalis_G3 | product=conserved hypothetical protein | location=DS114691:8645-10120(+) | length=492
DnaJ-1	2.28243	TVAG_305730	TVAG_305730 | organism=Trichomonas_vaginalis_G3 | product=chaperone protein DNAj, putative | location=DS113222:4620-5870(-) | length=417
Ubiquitin	2.21783	TVAG_019240;TVAG_069570;TVAG_110140;TVAG_110540;TVAG_139710;TVAG_141620;TVAG_159980;TVAG_174180;TVAG_174190;TVAG_184140;TVAG_184170;TVAG_184180;TVAG_264700;TVAG_331660;TVAG_441950;TVAG_441960;TVAG_457430	TVAG_1;TVAG_184140 | organism=Trichomonas_vaginalis_G3 | product=ubiquitin, putative | location=DS113336:5940-6173(-) | length=78;TVAG_184180 | organism=Trichomonas_vaginalis_G3 | product=ubiquitin 1, putative | location=DS113336:11004-11237(+) | length=78
Disulfide oxidoreductase	2.1218	TVAG_049830	TVAG_049830 | organism=Trichomonas_vaginalis_G3 | product=disulfide oxidoreductase, putative | location=DS113512:47799-50414(+) | length=872
NAD dependent epimerase/dehydratase	2.09535	TVAG_342900	TVAG_342900 | organism=Trichomonas_vaginalis_G3 | product=NAD dependent epimerase/dehydratase, putative | location=DS113407:75150-75725(+) | length=192
Data were evaluated withg Perseus 1.6.2.3 software using FDR 0.05, and S=1.

## Sheet: Mdm12
Table S2. Significantly enriched proteins coIP with Mdm12 bait
Annotation	Fold change	Protein ID	Fasta headers
Mdm12	11.6847	TVAG_063000	TVAG_063000 | organism=Trichomonas_vaginalis_G3 | product=hypothetical protein | location=DS113216:155205-155828(-) | length=208
EF-hand domain containing protein	8.33326	TVAG_454360	TVAG_454360 | organism=Trichomonas_vaginalis_G3 | product=conserved hypothetical protein | location=DS113493:15170-17656(+) | length=829
MLF-1	7.79387	TVAG_020600	TVAG_020600 | organism=Trichomonas_vaginalis_G3 | product=conserved hypothetical protein | location=DS113534:58829-59641(+) | length=271
Mitochondrial carrier protein, MCP	7.53073	TVAG_197670	TVAG_197670 | organism=Trichomonas_vaginalis_G3 | product=conserved hypothetical protein | location=DS113406:8415-9302(+) | length=296
Porin2	6.71278	TVAG_340380	TVAG_340380 | organism=Trichomonas_vaginalis_G3 | product=conserved hypothetical protein | location=DS113413:34512-35324(+) | length=271
Mmm2b	6.3677	TVAG_375920	TVAG_375920 | organism=Trichomonas_vaginalis_G3 | product=conserved hypothetical protein | location=DS114250:12576-13148(+) | length=191
Hsp70-2	6.18173	TVAG_479220	TVAG_479220 | organism=Trichomonas_vaginalis_G3 | product=heat shock protein, putative | location=DS114065:25398-28385(-) | length=996
Myeloid leukemia factor, MLF-2	5.47003	TVAG_150300	TVAG_150300 | organism=Trichomonas_vaginalis_G3 | product=conserved hypothetical protein | location=DS113237:98597-99394(+) | length=266
EF-hand domain containing protein	4.99929	TVAG_290210	TVAG_290210 | organism=Trichomonas_vaginalis_G3 | product=conserved hypothetical protein | location=DS113651:37025-39325(+) | length=767
Protein serine phosphatase, PSP	4.85265	TVAG_274690	TVAG_274690 | organism=Trichomonas_vaginalis_G3 | product=dullard protein, putative | location=DS113344:51981-52559(+) | length=193
PNP	4.2754	TVAG_454490	TVAG_454490 | organism=Trichomonas_vaginalis_G3 | product=purine nucleoside phosphorylase, putative | location=DS113493:57456-58166(-) | length=237
DnaJ-2	4.07483	TVAG_317210	TVAG_317210 | organism=Trichomonas_vaginalis_G3 | product=DNAj/HSP40, putative | location=DS113954:20162-21139(+) | length=326
Rab22	3.97304	TVAG_328110	TVAG_328110 | organism=Trichomonas_vaginalis_G3 | product=RAB-18, putative | location=DS114087:7560-8159(+) | length=200
Conserved hypothetical protein	3.89881	TVAG_100110;TVAG_106520;TVAG_164640;TVAG_405120	TVAG_106520 | organism=Trichomonas_vaginalis_G3 | product=conserved hypothetical protein | location=DS113313:63513-64736(+) | length=408;TVAG_164640 | organism=Trichomonas_vaginalis_G3 | product=conserved hypothetical protein | location=DS113287:130543-131
EF-hand domain containing protein	3.86351	TVAG_378020	TVAG_378020 | organism=Trichomonas_vaginalis_G3 | product=ef-hand domain (C-terminal) containing protein, putative | location=DS113184:80075-80635(-) | length=187
Hsp70	3.62207	TVAG_291920	TVAG_291920 | organism=Trichomonas_vaginalis_G3 | product=heat shock protein 70kD, putative | location=DS113233:152218-155244(+) | length=1009
DnaJ-3	3.45489	TVAG_347420	TVAG_347420 | organism=Trichomonas_vaginalis_G3 | product=DNAj/HSP40, putative | location=DS113911:13315-14481(+) | length=389
Small GTPase rabh	3.19384	TVAG_029020	TVAG_029020 | organism=Trichomonas_vaginalis_G3 | product=small GTPase rabh, putative | location=DS113617:11943-12524(+) | length=194
Myeloid leukemia factor, MLF-3	3.09147	TVAG_294220;TVAG_369140;TVAG_514800;TVAG_526220;TVAG_527580;TVAG_552760;TVAG_569810	TVAG_514800 | organism=Trichomonas_vaginalis_G3 | product=conserved hypothetical protein | location=DS117460:1795-2375(+) | length=193;TVAG_527580 | organism=Trichomonas_vaginalis_G3 | product=conserved hypothetical protein | location=DS137741:126-785(+) |
Hsp70	3.08806	TVAG_340390	TVAG_340390 | organism=Trichomonas_vaginalis_G3 | product=heat shock protein 70 (HSP70)-4, putative | location=DS113413:35595-37475(+) | length=627
Rab unclassified, Rab_u	3.06683	TVAG_104710;TVAG_236570	TVAG_104710 | organism=Trichomonas_vaginalis_G3 | product=Rabx3 protein, putative | location=DS113913:28226-28822(-) | length=199
Translocon-associated protein	2.99625	TVAG_163330;TVAG_163360	TVAG_163330 | organism=Trichomonas_vaginalis_G3 | product=hypothetical protein | location=DS113196:132455-133018(+) | length=18;TVAG_163360 | organism=Trichomonas_vaginalis_G3 | product=hypothetical protein | location=DS113196:144401-144964(-) | length=188
AMP dependent CoA ligase	2.99569	TVAG_337850	TVAG_337850 | organism=Trichomonas_vaginalis_G3 | product=AMP dependent CoA ligase, putative | location=DS114561:3804-5762(-) | length=653
Rab18	2.9673	TVAG_390750	TVAG_390750 | organism=Trichomonas_vaginalis_G3 | product=RAB-18, putative | location=DS113740:17567-18133(-) | length=189
protein kinase, PK	2.86701	TVAG_452010	TVAG_452010 | organism=Trichomonas_vaginalis_G3 | product=CAMK family protein kinase | location=DS113209:69284-70237(-) | length=318
Conserved hypothetical protein	2.65915	TVAG_373260	TVAG_373260 | organism=Trichomonas_vaginalis_G3 | product=conserved hypothetical protein | location=DS113274:103692-104555(+) | length=288
Rab38	2.6305	TVAG_000080;TVAG_008100	TVAG_008100 | organism=Trichomonas_vaginalis_G3 | product=Rabx38 protein, putative | location=DS113524:57759-58331(-) | length=191
DnaJ-1	2.57173	TVAG_305730	TVAG_305730 | organism=Trichomonas_vaginalis_G3 | product=chaperone protein DNAj, putative | location=DS113222:4620-5870(-) | length=417
Tubulin β chain	2.5419	TVAG_024080;TVAG_043330;TVAG_196270;TVAG_206890;TVAG_257730;TVAG_312330;TVAG_345420;TVAG_359090;TVAG_360870;TVAG_448410;TVAG_519620;TVAG_523980	TVAG_359090 | organism=Trichomonas_vaginalis_G3 | product=tubulin beta chain, putative | location=DS113325:104572-1059;TVAG_360870 | organism=Trichomonas_vaginalis_G3 | product=tubulin epsilon chain, putative | location=DS113782:30989-32347(-) | length=453
Protein kinase	2.53685	TVAG_457480	TVAG_457480 | organism=Trichomonas_vaginalis_G3 | product=conserved hypothetical protein | location=DS113186:353744-354241(-) | length=166
EF-hand domain containing protein	2.47407	TVAG_157510	TVAG_157510 | organism=Trichomonas_vaginalis_G3 | product=conserved hypothetical protein | location=DS113334:108499-110661(-) | length=721
RAC GTPase	2.44472	TVAG_179790	TVAG_179790 | organism=Trichomonas_vaginalis_G3 | product=RAC GTPase, putative | location=DS113606:36501-37103(-) | length=201
Calcium ion binding	2.36967	TVAG_037530;TVAG_298130	TVAG_037530 | organism=Trichomonas_vaginalis_G3 | product=conserved hypothetical protein | location=DS113723:9853-12210;TVAG_298130 | organism=Trichomonas_vaginalis_G3 | product=conserved hypothetical protein | location=DS113482:13531-15882(-) | length=784
Alpha-1,3-mannosyltransferase	2.21103	TVAG_372200	TVAG_372200 | organism=Trichomonas_vaginalis_G3 | product=alpha-1,3-mannosyltransferase, putative | location=DS113837:13208-14341(-) | length=378
AMP dependent ligase	1.87463	TVAG_340550	TVAG_340550 | organism=Trichomonas_vaginalis_G3 | product=AMP dependent ligase, putative | location=DS113413:89104-91062(-) | length=653
Rab 78	1.87373	TVAG_159730	TVAG_159730 | organism=Trichomonas_vaginalis_G3 | product=Rab78, putative | location=DS113250:35356-35967(-) | length=204
Mmm1b	1.85519	TVAG_302900	TVAG_302900 | organism=Trichomonas_vaginalis_G3 | product=conserved hypothetical protein | location=DS113928:31536-32393(+) | length=286
GTP-binding protein rit	1.79993	TVAG_190510	TVAG_190510 | organism=Trichomonas_vaginalis_G3 | product=GTP-binding protein rit, putative | location=DS113211:189957-190526(+) | length=190
Data were evaluated withg Perseus 1.6.2.3 software using FDR 0.05, and S=1.

## Sheet: Porin2
Table S2. Significantly enriched proteins coIP with Porin2 bait
Annotation	Fold change	Protein ID	Fasta headers
Porin2	10.6023	TVAG_340380	A2EKF2_TRIVA Uncharacterized protein EUID=rna_TVAG_340380-1-p1 OS=Trichomonas vaginalis OX=5722 GN=TVAG_340380 PE=4 SV=1
P-loop NTPase	8.74443	TVAG_083250	A2DM52_TRIVA Uncharacterized protein EUID=rna_TVAG_083250-1-p1 OS=Trichomonas vaginalis OX=5722 GN=TVAG_083250 PE=4 SV=1
Hmp36-1	8.44782	TVAG_031860	A2EUI5_TRIVA Uncharacterized protein EUID=rna_TVAG_031860-1-p1 OS=Trichomonas vaginalis OX=5722 GN=TVAG_031860 PE=4 SV=1
P-loop NTPase	8.23896	TVAG_447230	A2DRZ5_TRIVA Uncharacterized protein EUID=rna_TVAG_447230-1-p1 OS=Trichomonas vaginalis OX=5722 GN=TVAG_447230 PE=4 SV=1
P-loop NTPase	8.06124	TVAG_190360	A2DKG4_TRIVA Uncharacterized protein EUID=rna_TVAG_190360-1-p1 OS=Trichomonas vaginalis OX=5722 GN=TVAG_190360 PE=4 SV=1
P-loop NTPase	7.75575	TVAG_200250	A2G234_TRIVA Uncharacterized protein EUID=rna_TVAG_200250-1-p1 OS=Trichomonas vaginalis OX=5722 GN=TVAG_200250 PE=4 SV=1
Hmp36-2	7.63732	TVAG_216170	A2ENV1_TRIVA Uncharacterized protein EUID=rna_TVAG_216170-1-p1 OS=Trichomonas vaginalis OX=5722 GN=TVAG_216170 PE=4 SV=1
Hmp35-2	7.33248	TVAG_104250	A2FTN9_TRIVA Hydrogenosomal membrane protein Hmp35 EUID=rna_TVAG_104250-1-p1 OS=Trichomonas vaginalis OX=5722 GN=TVAG_104250 PE=4 SV=1;A2HNP3_TRIVA Hydrogenosomal membrane protein Hmp35 EUID=rna_TVAG_590550-1-p1 OS=Trichomonas vaginalis OX=5722 GN=TVAG_590
P-loop NTPase	7.03481	TVAG_284580	A2ENB6_TRIVA Uncharacterized protein EUID=rna_TVAG_284580-1-p1 OS=Trichomonas vaginalis OX=5722 GN=TVAG_284580 PE=4 SV=1
P-loop NTPase	6.9556	TVAG_010060	A2FA23_TRIVA Uncharacterized protein EUID=rna_TVAG_010060-1-p1 OS=Trichomonas vaginalis OX=5722 GN=TVAG_010060 PE=4 SV=1
P-loop NTPase	6.61414	TVAG_104520	A2F6A0_TRIVA Uncharacterized protein EUID=rna_TVAG_104520-1-p1 OS=Trichomonas vaginalis OX=5722 GN=TVAG_104520 PE=4 SV=1
MCP	6.57741	TVAG_197670	A2EJI4_TRIVA Uncharacterized protein EUID=rna_TVAG_197670-1-p1 OS=Trichomonas vaginalis OX=5722 GN=TVAG_197670 PE=4 SV=1
NTPase	6.5761	TVAG_112100	A2G3Y4_TRIVA Uncharacterized protein EUID=rna_TVAG_112100-1-p1 OS=Trichomonas vaginalis OX=5722 GN=TVAG_112100 PE=4 SV=1
Uncharacterized protein	6.55033	TVAG_263350	A2FA82_TRIVA Uncharacterized protein EUID=rna_TVAG_263350-1-p1 OS=Trichomonas vaginalis OX=5722 GN=TVAG_263350 PE=4 SV=1
Phospholipase B-like	5.78117	TVAG_496040	A2DVP3_TRIVA Phospholipase B-like EUID=rna_TVAG_496040-1-p1 OS=Trichomonas vaginalis OX=5722 GN=TVAG_496040 PE=3 SV=1
P-loop NTPase	5.72735	TVAG_214880	A2DK92_TRIVA Uncharacterized protein EUID=rna_TVAG_214880-1-p1 OS=Trichomonas vaginalis OX=5722 GN=TVAG_214880 PE=4 SV=1
Clan CA, family C1, cathepsin L, S or H-like cysteine peptidase	5.4201	TVAG_242850	A2F844_TRIVA Clan CA, family C1, cathepsin L, S or H-like cysteine peptidase EUID=rna_TVAG_242850-1-p1 OS=Trichomonas vaginalis OX=5722 GN=TVAG_242850 PE=3 SV=1
Clan SC, family S28, unassigned serine peptidase	5.16638	TVAG_121720	A2E983_TRIVA Clan SC, family S28, unassigned serine peptidase EUID=rna_TVAG_121720-1-p1 OS=Trichomonas vaginalis OX=5722 GN=TVAG_121720 PE=4 SV=1
Clan CA, family C1, cathepsin L-like cysteine peptidase	4.76669	TVAG_485880	A2EED5_TRIVA Clan CA, family C1, cathepsin L-like cysteine peptidase EUID=rna_TVAG_485880-1-p1 OS=Trichomonas vaginalis OX=5722 GN=TVAG_485880 PE=3 SV=1
Clan SC, family S28, unassigned serine peptidase	4.71626	TVAG_009830	A2ET59_TRIVA Clan SC, family S28, unassigned serine peptidase EUID=rna_TVAG_009830-1-p1 OS=Trichomonas vaginalis OX=5722 GN=TVAG_009830 PE=4 SV=1
P-loop NTPase	4.71203	TVAG_150120	A2DRR4_TRIVA Uncharacterized protein EUID=rna_TVAG_150120-1-p1 OS=Trichomonas vaginalis OX=5722 GN=TVAG_150120 PE=4 SV=1
Clan CA, family C1, cathepsin L-like cysteine peptidase	4.68605	TVAG_302570	A2EGT2_TRIVA Clan CA, family C1, cathepsin L-like cysteine peptidase EUID=rna_TVAG_302570-1-p1 OS=Trichomonas vaginalis OX=5722 GN=TVAG_302570 PE=3 SV=1
Uncharacterized protein	4.65073	TVAG_369980	A2EX50_TRIVA Uncharacterized protein EUID=rna_TVAG_369980-1-p1 OS=Trichomonas vaginalis OX=5722 GN=TVAG_369980 PE=4 SV=1
Clan SC, family S28, unassigned serine peptidase	4.62483	TVAG_432040	A2F801_TRIVA Clan SC, family S28, unassigned serine peptidase EUID=rna_TVAG_432040-1-p1 OS=Trichomonas vaginalis OX=5722 GN=TVAG_432040 PE=4 SV=1
Clan CA, family C1, cathepsin L or H-like cysteine peptidase	4.60611	TVAG_126090	A2ECZ7_TRIVA Clan CA, family C1, cathepsin L or H-like cysteine peptidase EUID=rna_TVAG_126090-1-p1 OS=Trichomonas vaginalis OX=5722 GN=TVAG_126090 PE=3 SV=1
Ras family protein	4.46108	TVAG_101260	A2DJK8_TRIVA Ras family protein EUID=rna_TVAG_101260-1-p1 OS=Trichomonas vaginalis OX=5722 GN=TVAG_101260 PE=4 SV=1
Phospholipase B-like	3.97053	TVAG_399470	A2E5Y5_TRIVA Phospholipase B-like EUID=rna_TVAG_399470-1-p1 OS=Trichomonas vaginalis OX=5722 GN=TVAG_399470 PE=3 SV=1
Phospholipase B-like	3.83083	TVAG_123110	A2FH82_TRIVA Phospholipase B-like EUID=rna_TVAG_123110-1-p1 OS=Trichomonas vaginalis OX=5722 GN=TVAG_123110 PE=3 SV=1
NSF attachment protein gamma	3.81582	TVAG_432640	A2DIQ5_TRIVA Uncharacterized protein EUID=rna_TVAG_432640-1-p1 OS=Trichomonas vaginalis OX=5722 GN=TVAG_432640 PE=4 SV=1
Tubulin-specific chaperone A	3.78071	TVAG_178070	A2DIF9_TRIVA Tubulin-specific chaperone A EUID=rna_TVAG_178070-1-p1 OS=Trichomonas vaginalis OX=5722 GN=TVAG_178070 PE=3 SV=1
Clan CA, family C1, cathepsin L-like cysteine peptidase	3.45891	TVAG_040870	A2EWP9_TRIVA Clan CA, family C1, cathepsin L-like cysteine peptidase EUID=rna_TVAG_040870-1-p1 OS=Trichomonas vaginalis OX=5722 GN=TVAG_040870 PE=3 SV=1
P-loop NTPase	3.33389	TVAG_007410	A2FPZ9_TRIVA Uncharacterized protein EUID=rna_TVAG_007410-1-p1 OS=Trichomonas vaginalis OX=5722 GN=TVAG_007410 PE=4 SV=1;A2HBQ8_TRIVA Uncharacterized protein (Fragment) EUID=rna_TVAG_029790-1-p1 OS=Trichomonas vaginalis OX=5722 GN=TVAG_029790 PE=4 SV=1;A2H
Viral A-type inclusion protein	3.33355	TVAG_012450	A2E8Z5_TRIVA Viral A-type inclusion protein, putative EUID=rna_TVAG_012450-1-p1 OS=Trichomonas vaginalis OX=5722 GN=TVAG_012450 PE=4 SV=1
Sam50	3.24808	TVAG_178100	A2DIG2_TRIVA Uncharacterized protein EUID=rna_TVAG_178100-1-p1 OS=Trichomonas vaginalis OX=5722 GN=TVAG_178100 PE=4 SV=1
Copine family protein	3.11147	TVAG_304980	A2FXD0_TRIVA Copine family protein EUID=rna_TVAG_304980-1-p1 OS=Trichomonas vaginalis OX=5722 GN=TVAG_304980 PE=4 SV=1
Data were evaluated withg Perseus 1.6.2.3 software using FDR 0.05, and S=1.
