# Supplementary material for: The divergent ER-mitochondria encounter structures (ERMES) are conserved in parabasalids but lost in several anaerobic lineages with hydrogenosomes
Source: BMC Biol. 2023 Nov 15;21:259. doi: 10.1186/s12915-023-01765-1 (PMC10648710; doi:10.1186/s12915-023-01765-1)
Supplement: Supplementary file 5 — Additional file 5: Table S4. ColabFold modeling of ERMES components interactions. [file 12915_2023_1765_MOESM5_ESM.xlsx]

## Sheet: List1
Table S4. ColabFold modeling of ERMES components interactions
ERMES subunit	pLDDT value				DocQ score
	chain A	chain B	chain C	chain D
Homodimer_Mmm1a_with_TMD	59.8	59.58			0.112
homodimer_Mmm1b_with_TMD	28.26	28.23			0.024
homodimer_Mmm1c_with_TMD	37.88	37.98			0.047
Homodimer_Mmm1a_noTMD	76.01	76.12			0.232
Homodimer_Mmm1b_noTMD	24.59	24.56			0.023
Homodimer_Mmm1c_noTMD	31.48	31.15			0.037
Homodimer_Mmm1d	72.44	72.48			0.292
Homodimer_Mmm1e	78.17	78.21			0.158
Heterodimer_Mmm1a_Mmm1b	58.53	24.87			0.048
Heterodimer_Mmm1a_Mmm1d	76.31	70.06			0.309
Heterodimer_Mmm1b-Mmm1e	27.02	59.02			0.037
Heterodimer_Mmm1a_Mdm12	77.33	78.77			0.454
Heterodimer_Mmm1b-Mdm12	27.56	68.93			0.046
Heterodimer_Mmm1c-Mdm12	39.05	68.27			0.081
Heterodimer_Mdm12_Mmm2b	81.67	74.57			0.241
Homodimer_Mmm2a_Mdm12	80.45	73.91			0.244
Heterodimer_Mmm2b_Porin2	81.61	77.49			0.232
Heterodimer_Mmm2b_TOM40	59.47	49.76			0.047
Heterodimer_Mmm2b Mutated_Porin2	55.17	52.74
Heterotrimer_Mdm12_Mmm2b_Porin2	76.43	80.44	79
Heterotrimer_Mmm1a-noTMD_Mdm12_Mmm2b	75.81	83.99	76.1
Heterotetramer_Mmm1a_x2_Mdm12_x2	74.84	74.99	74.66	74.32
Heterotetramer Mmm1a_Mdm12_Mmm2b_Porin2	77.56	79.77	80.15	79.78
Heterodimer_Mmm2b_Mutated_Porin2	55.17	52.74			0.055
Regions with pLDDT values between 70 and 90 are expected to be modelled well.
Regions with pLDDT between 50 and 70 indicate low confidence.
Regions with pLDDT < 50 often should not be interpreted.
Evans, R. et al. Protein complex prediction with AlphaFold-Multimer. Preprint at bioRxiv https://doi.org/10.1101/2021.10.04.463034 (2022)
Mirdita M, Schütze K, Moriwaki Y, Heo L, Ovchinnikov S, Steinegger M. 2022. ColabFold: making protein folding accessible to all. Nat Methods 2022 196 19:679–682.
DockQ ≥ 0.23, models with acceptable quality
Bryant, P., Pozzati, G. & Elofsson, A. Improved prediction of protein-protein interactions using AlphaFold2. Nat. Commun. 13, 1265 (2022)
