# Supplementary material for: The divergent ER-mitochondria encounter structures (ERMES) are conserved in parabasalids but lost in several anaerobic lineages with hydrogenosomes
Source: BMC Biol. 2023 Nov 15;21:259. doi: 10.1186/s12915-023-01765-1 (PMC10648710; doi:10.1186/s12915-023-01765-1)
Supplement: Supplementary file 6 — Additional file 6: Table S5. AutoDock Vina docking score statistics for TvMdm12-phospholipids docking. [file 12915_2023_1765_MOESM6_ESM.xlsx]

## Sheet: autodockVina_Mdm12_config2
Table S5. AutoDock Vina docking score statistics for TvMdm12-phospholipids docking.
	AutoDock Vina docking score values [kcal/ml]
PDB IDs	Pred1	Pred2	Pred3	Pred4	Pred5	Pred6	Pred7	Pred8	Pred9	Plot Groups
QSR	-6.339	-6.311	-6.207	-6.183	-6.175	-6.164	-6.153	-6.136	-6.121	Cardiolipin
K8U	-5.937	-5.531	-5.523	-5.503	-5.5	-5.487	-5.431	-5.403	-5.392	Cardiolipin
K8U	-5.937	-5.531	-5.523	-5.503	-5.5	-5.487	-5.431	-5.403	-5.392	Cardiolipin
CN5	-5.936	-5.899	-5.63	-5.601	-5.571	-5.551	-5.523	-5.504	-5.501	Cardiolipin
CDL	-5.774	-5.751	-5.704	-5.627	-5.617	-5.617	-5.543	-5.489	-5.475	Cardiolipin
CD4	-5.732	-5.456	-5.425	-5.404	-5.402	-5.39	-5.371	-5.367	-5.336	Cardiolipin
CD4	-5.732	-5.456	-5.425	-5.404	-5.402	-5.39	-5.371	-5.367	-5.336	Cardiolipin
CN6	-5.491	-5.485	-5.433	-5.386	-5.345	-5.337	-5.308	-5.231	-5.189	Cardiolipin
CN3	-5.077	-5.049	-5.032	-4.977	-4.938	-4.924	-4.923	-4.917	-4.88	Cardiolipin
NKP	-5.785	-5.768	-5.694	-5.597	-5.525	-5.515	-5.504	-5.447	-5.426	Lysophosphatidic acid
18L	-5.784	-5.759	-5.677	-5.651	-5.581	-5.574	-5.572	-5.473	-5.461	Lysophosphatidic acid
NKN	-5.568	-5.361	-5.3	-5.295	-5.258	-5.235	-5.188	-5.176	-5.142	Lysophosphatidic acid
NKO	-5.434	-5.374	-5.307	-5.241	-5.228	-5.207	-5.116	-5.075	-5.069	Lysophosphatidic acid
HHG	-5.177	-5.122	-5.112	-5.037	-4.96	-4.87	-4.844	-4.807	-4.737	Lysophosphatidic acid
44E	-6.47	-5.913	-5.845	-5.807	-5.778	-5.745	-5.68	-5.677	-5.649	PA
7PH	-6.446	-6.427	-6.405	-6.35	-6.339	-6.197	-6.173	-6.171	-6.164	PA
PD7	-6.239	-6.133	-6.033	-5.999	-5.99	-5.9	-5.886	-5.863	-5.808	PA
PO9	-6.203	-6.136	-6.093	-6.08	-6.051	-6.02	-5.987	-5.978	-5.96	PA
P8P	-6.151	-6.047	-6.038	-6.016	-5.989	-5.985	-5.895	-5.81	-5.801	PA
7P9	-6.071	-5.769	-5.759	-5.714	-5.676	-5.652	-5.54	-5.53	-5.495	PA
WSF	-6.045	-6.041	-5.97	-5.923	-5.903	-5.899	-5.865	-5.836	-5.746	PA
QNP	-6.042	-5.951	-5.945	-5.936	-5.929	-5.925	-5.901	-5.898	-5.878	PA
3PH	-5.949	-5.724	-5.717	-5.667	-5.656	-5.654	-5.647	-5.636	-5.617	PA
MX7	-5.923	-5.854	-5.81	-5.761	-5.736	-5.715	-5.706	-5.699	-5.649	PA
PX6	-5.899	-5.85	-5.726	-5.717	-5.713	-5.653	-5.579	-5.564	-5.495	PA
6PH	-5.897	-5.877	-5.809	-5.764	-5.708	-5.708	-5.698	-5.67	-5.662	PA
PX2	-5.894	-5.804	-5.786	-5.761	-5.759	-5.701	-5.664	-5.662	-5.6	PA
MYY	-5.807	-5.736	-5.608	-5.575	-5.565	-5.488	-5.482	-5.476	-5.448	PA
PA8	-5.744	-5.741	-5.663	-5.613	-5.589	-5.517	-5.451	-5.436	-5.427	PA
F57	-5.734	-5.702	-5.685	-5.618	-5.509	-5.506	-5.438	-5.409	-5.373	PA
XP4	-5.721	-5.518	-5.421	-5.346	-5.318	-5.316	-5.286	-5.244	-5.223	PA
PX8	-5.631	-5.569	-5.564	-5.51	-5.494	-5.463	-5.458	-5.45	-5.438	PA
M7U	-5.61	-5.501	-5.486	-5.368	-5.32	-5.312	-5.306	-5.305	-5.3	PA
VHY	-5.594	-5.512	-5.504	-5.472	-5.178	-5.171	-5.136	-5.115	-5.111	PA
LPP	-5.562	-5.473	-5.458	-5.447	-5.389	-5.292	-5.267	-5.261	-5.206	PA
D21	-5.56	-5.486	-5.458	-5.385	-5.356	-5.355	-5.345	-5.324	-5.298	PA
PA6	-4.995	-4.93	-4.909	-4.874	-4.829	-4.817	-4.807	-4.799	-4.778	PA
LBN	-6.501	-6.372	-6.371	-6.369	-6.363	-6.348	-6.342	-6.298	-6.275	PC
M2R	-6.469	-6.279	-6.269	-6.235	-6.225	-6.192	-6.182	-6.153	-6.142	PC
POV	-6.452	-6.275	-6.244	-6.209	-6.155	-6.139	-6.139	-6.125	-6.119	PC
L9R	-6.337	-6.27	-6.23	-6.226	-6.169	-6.155	-6.11	-6.106	-6.072	PC
DLP	-6.225	-6.204	-6.159	-6.145	-6.102	-6.102	-6.102	-6.087	-6.068	PC
U3D	-6.107	-6.077	-6.06	-6.058	-6.024	-6.009	-6.001	-5.984	-5.976	PC
X3P	-6.017	-5.937	-5.873	-5.827	-5.824	-5.691	-5.69	-5.628	-5.598	PC
7Q9	-6.002	-5.866	-5.818	-5.666	-5.62	-5.607	-5.598	-5.566	-5.555	PC
PC1	-5.977	-5.814	-5.776	-5.752	-5.747	-5.745	-5.726	-5.716	-5.697	PC
PSC	-5.904	-5.901	-5.879	-5.859	-5.766	-5.754	-5.724	-5.708	-5.66	PC
BJR	-5.88	-5.788	-5.712	-5.695	-5.659	-5.626	-5.62	-5.546	-5.506	PC
PLD	-5.877	-5.749	-5.67	-5.666	-5.656	-5.648	-5.646	-5.637	-5.617	PC
P1O	-5.842	-5.803	-5.581	-5.523	-5.505	-5.493	-5.491	-5.478	-5.456	PC
HGX	-5.841	-5.62	-5.546	-5.527	-5.516	-5.509	-5.494	-5.449	-5.43	PC
PCW	-5.798	-5.66	-5.595	-5.561	-5.548	-5.518	-5.463	-5.458	-5.444	PC
ZGS	-5.784	-5.505	-5.323	-5.311	-5.304	-5.278	-5.256	-5.244	-5.085	PC
HGP	-5.755	-5.586	-5.491	-5.425	-5.422	-5.3	-5.293	-5.269	-5.236	PC
CPL	-5.728	-5.717	-5.632	-5.596	-5.587	-5.583	-5.573	-5.533	-5.465	PC
6PL	-5.71	-5.514	-5.489	-5.446	-5.424	-5.415	-5.406	-5.387	-5.382	PC
42H	-5.706	-5.674	-5.573	-5.486	-5.398	-5.397	-5.354	-5.346	-5.313	PC
XP5	-5.635	-5.629	-5.599	-5.599	-5.592	-5.527	-5.511	-5.496	-5.444	PC
PLC	-5.634	-5.345	-5.337	-5.335	-5.299	-5.124	-5.081	-5.066	-5.057	PC
LIO	-5.597	-5.57	-5.54	-5.532	-5.524	-5.466	-5.45	-5.429	-5.426	PC
MC3	-5.589	-5.548	-5.536	-5.531	-5.529	-5.501	-5.489	-5.483	-5.471	PC
WSS	-5.587	-5.569	-5.502	-5.478	-5.457	-5.414	-5.388	-5.386	-5.31	PC
EGY	-5.572	-5.566	-5.494	-5.482	-5.439	-5.438	-5.438	-5.408	-5.4	PC
3PC	-5.545	-5.54	-5.531	-5.495	-5.441	-5.425	-5.413	-5.405	-5.303	PC
KIP	-5.515	-5.346	-5.14	-5.131	-4.999	-4.979	-4.95	-4.942	-4.924	PC
PC6	-5.474	-5.474	-5.425	-5.403	-5.391	-5.308	-5.289	-5.259	-5.221	PC
PFS	-5.433	-5.188	-5.138	-5.099	-5.044	-5.012	-5.004	-4.982	-4.918	PC
LAP	-5.106	-5.08	-5.016	-4.935	-4.923	-4.921	-4.918	-4.835	-4.831	PC
43Y	-4.985	-4.947	-4.911	-4.858	-4.853	-4.847	-4.841	-4.84	-4.745	PC
LSC	-4.964	-4.959	-4.699	-4.697	-4.687	-4.672	-4.666	-4.665	-4.647	PC
PTY	-6.829	-6.505	-6.314	-6.293	-6.29	-6.28	-6.179	-6.159	-6.15	PE
6IY	-6.384	-6.185	-6.023	-5.978	-5.905	-5.889	-5.842	-5.84	-5.784	PE
PEV	-6.312	-6.307	-6.28	-6.256	-6.253	-6.236	-6.165	-6.161	-6.141	PE
WO9	-6.282	-5.919	-5.866	-5.83	-5.732	-5.667	-5.62	-5.602	-5.602	PE
P0E	-6.143	-5.979	-5.901	-5.859	-5.834	-5.813	-5.796	-5.793	-5.76	PE
DKB	-6.016	-6.005	-5.971	-5.968	-5.918	-5.898	-5.887	-5.848	-5.811	PE
8PE	-5.999	-5.928	-5.875	-5.827	-5.817	-5.72	-5.671	-5.654	-5.652	PE
G8C	-5.999	-5.777	-5.578	-5.46	-5.44	-5.431	-5.395	-5.345	-5.29	PE
XJD	-5.938	-5.835	-5.69	-5.448	-5.393	-5.382	-5.353	-5.343	-5.338	PE
X3D	-5.935	-5.898	-5.856	-5.845	-5.807	-5.787	-5.782	-5.748	-5.72	PE
6PE	-5.814	-5.637	-5.619	-5.585	-5.57	-5.536	-5.471	-5.417	-5.393	PE
46E	-5.756	-5.663	-5.542	-5.491	-5.451	-5.43	-5.406	-5.352	-5.311	PE
U9N	-5.727	-5.573	-5.556	-5.481	-5.401	-5.395	-5.39	-5.347	-5.252	PE
YSW	-5.711	-5.479	-5.42	-5.34	-5.284	-5.268	-5.24	-5.185	-5.138	PE
9PE	-5.668	-5.303	-5.227	-5.194	-5.177	-5.167	-5.15	-5.121	-5.065	PE
XKP	-5.644	-5.604	-5.6	-5.558	-5.553	-5.548	-5.544	-5.521	-5.479	PE
PEF	-5.577	-5.508	-5.475	-5.442	-5.412	-5.376	-5.337	-5.291	-5.276	PE
65I	-5.572	-5.498	-5.482	-5.249	-5.209	-5.206	-5.172	-5.165	-5.077	PE
PEX	-5.386	-5.324	-5.319	-5.311	-5.283	-5.279	-5.225	-5.188	-5.169	PE
3PE	-5.376	-5.373	-5.34	-5.336	-5.325	-5.319	-5.256	-5.24	-5.233	PE
6OE	-5.33	-5.22	-5.186	-5.155	-5.076	-5.06	-5.046	-5.03	-5.013	PE
SBJ	-5.324	-5.087	-5.078	-5.035	-5.027	-4.966	-4.951	-4.944	-4.929	PE
WNZ	-5.194	-5.143	-5.06	-5.018	-4.984	-4.962	-4.924	-4.868	-4.842	PE
6O9	-5.135	-5.097	-5.049	-5.008	-4.901	-4.867	-4.851	-4.799	-4.751	PE
D3D	-6.206	-6.175	-6.107	-6.039	-6.007	-5.995	-5.988	-5.978	-5.975	PG
OZ2	-6.195	-5.999	-5.975	-5.948	-5.926	-5.92	-5.885	-5.868	-5.864	PG
LHG	-6.024	-5.951	-5.919	-5.887	-5.872	-5.855	-5.829	-5.823	-5.823	PG
PG8	-5.979	-5.747	-5.595	-5.544	-5.529	-5.506	-5.488	-5.475	-5.465	PG
DR9	-5.936	-5.878	-5.853	-5.838	-5.827	-5.748	-5.742	-5.739	-5.695	PG
YFP	-5.92	-5.906	-5.838	-5.789	-5.782	-5.772	-5.752	-5.738	-5.695	PG
PGT	-5.798	-5.711	-5.7	-5.664	-5.639	-5.603	-5.596	-5.577	-5.55	PG
6V6	-5.729	-5.636	-5.614	-5.609	-5.498	-5.488	-5.484	-5.435	-5.421	PG
P6L	-5.701	-5.661	-5.649	-5.624	-5.589	-5.557	-5.547	-5.54	-5.506	PG
AGA	-5.666	-5.397	-5.364	-5.349	-5.275	-5.239	-5.146	-5.142	-5.067	PG
44G	-5.623	-5.544	-5.468	-5.466	-5.327	-5.309	-5.183	-5.174	-5.155	PG
MW9	-5.617	-5.523	-5.508	-5.486	-5.482	-5.479	-5.421	-5.411	-5.333	PG
PGV	-5.585	-5.433	-5.359	-5.352	-5.33	-5.315	-5.293	-5.287	-5.257	PG
PGW	-5.543	-5.517	-5.498	-5.456	-5.4	-5.325	-5.306	-5.298	-5.294	PG
PGM	-5.261	-5.201	-5.193	-5.116	-5.113	-5.086	-5.04	-5.006	-5.004	PG
P3A	-5.25	-5.206	-5.116	-5.071	-5.063	-5.017	-4.986	-4.978	-4.932	PG
YBG	-7.316	-7.175	-6.965	-6.957	-6.884	-6.829	-6.793	-6.79	-6.768	PtdInsP
IEP	-7.138	-7.018	-7.011	-7.004	-6.996	-6.956	-6.923	-6.92	-6.888	PtdInsP
PWE	-6.677	-6.288	-6.205	-6.192	-6.177	-6.173	-6.127	-6.077	-6.069	PtdInsP
T7M	-6.67	-6.596	-6.48	-6.415	-6.347	-6.312	-6.305	-6.241	-6.208	PtdInsP
2Y5	-6.627	-6.612	-6.569	-6.486	-6.483	-6.471	-6.461	-6.444	-6.414	PtdInsP
J40	-6.529	-6.263	-6.248	-6.154	-6.153	-6.151	-6.148	-6.141	-6.079	PtdInsP
PIF	-6.419	-6.325	-6.31	-6.302	-6.257	-6.208	-6.151	-6.116	-6.094	PtdInsP
PT5	-6.395	-6.256	-6.245	-6.22	-6.216	-6.215	-6.196	-6.184	-6.072	PtdInsP
52N	-6.349	-6.307	-6.29	-6.247	-6.221	-6.172	-6.157	-6.136	-6.099	PtdInsP
8IO	-6.128	-6.088	-6.049	-6.047	-5.984	-5.975	-5.946	-5.936	-5.881	PtdInsP
WES	-6.052	-6.038	-6.037	-5.998	-5.962	-5.894	-5.88	-5.876	-5.808	PtdInsP
EUJ	-6.037	-5.965	-5.877	-5.868	-5.836	-5.819	-5.781	-5.754	-5.741	PtdInsP
PIZ	-6.014	-5.99	-5.979	-5.978	-5.942	-5.898	-5.892	-5.879	-5.853	PtdInsP
DB4	-5.987	-5.972	-5.949	-5.794	-5.665	-5.643	-5.582	-5.508	-5.445	PtdInsP
KXP	-5.887	-5.85	-5.809	-5.75	-5.732	-5.71	-5.677	-5.674	-5.633	PtdInsP
4PT	-5.795	-5.707	-5.6	-5.551	-5.55	-5.449	-5.392	-5.333	-5.328	PtdInsP
IP9	-5.401	-5.386	-5.246	-5.226	-5.173	-5.158	-5.134	-5.132	-5.131	PtdInsP
I35	-5.358	-5.337	-5.23	-5.22	-5.182	-5.156	-5.151	-5.094	-5.074	PtdInsP
More negative score value, the more stable ligand-receptor interaction.
Eberhardt J, Santos-Martins D, Tillack AF, Forli S. 2021. AutoDock Vina 1.2.0: New Docking Methods, Expanded Force Field, and Python Bindings. J Chem Inf Model 61:3891–3898.
PA	Phosphatidic Acid
PC	Phosphatidylcholine,
PE	Phosphatidylethanolamine
PS	Phosphatidylserine
PG	Phosphatidylglycerol
PtdInsP	Phosphatidylinositol phosphate
PDB, Protein Data Bank https://www.rcsb.org/

## Sheet: Statistics_boxplotMdm12_config2
compare	pValue
PIP - Cardiolipin	0.0316602	*
PIP - Lysophosphatidic acid	0.00594136	**
PIP - PA	0.025882	*				p-value˂ 0.05 = *, p-value˂ 0.01 = **, p-value 0.001=***).
PIP - PC	0.000472839	***
PIP - PE	0.00240141	**
PIP - PG	0.00288712	**
Výlsedky pval nahoře jsou z posthoc testu (Tukey) = ukazuju pouze signifikantní
Anova výsledky	Anova: F-value: 4.55850577446799, P-value: 0.000333235929855346, Degree of freedom: 6
