# Supplementary material for: The divergent ER-mitochondria encounter structures (ERMES) are conserved in parabasalids but lost in several anaerobic lineages with hydrogenosomes
Source: BMC Biol. 2023 Nov 15;21:259. doi: 10.1186/s12915-023-01765-1 (PMC10648710; doi:10.1186/s12915-023-01765-1)
Supplement: Supplementary file 7 — Additional file 7: Table S6. List of primers. [file 12915_2023_1765_MOESM7_ESM.xlsx]

## Sheet: List of primers
Table S6. List of primers
Gene ID	Annotation	Designation	Sequence (5'-3', restriction site in lower case)	Mutation
TVAG_214860	TvMmm1	FW (NdeI)	catatgAAACATATTGATATTGGATT
		RV (BamHI)	ggatccAGCTTGTGGAATTTTAATTTCTATC
		FW mutagenesis	TTTCCTTCcacatgAAAGTAGAATTAATTTTATG	(T to C)
		RV mutagenesis	ATAGCTGTGGTATATCAATTG
TVAG_217400	TvMmm2a	FW (NdeI)	GGTcatatgATGTCTCTACAATTTGATTGGGAG
		RV (BamHI)	GGTggatccAGTTTGTGGAATTTGAATTTCTAT
TVAG_063000	TvMdm12	FW (NdeI)	catatgTCATTACGCTTAACTGGGA
		RV (BamHI)	ggatccCTGGGTAGGCTGATTGAATGG
		FW mutagenesis	CATTACAGTcttatgTAGTTCAAGAAAG	(A to T)
		RV mutagenesis	CATCCCAGTTAATGCGTAATG
TVAG_345920	TvMmm2b	FW (NdeI)	TGGcatatgATGTCTCTACAGTTTGATTGGGAGG
		RV (BamHI)	ATTggatccAGCTTGTGGAATTTTAATTTCTATCTTAGG
TVAG_340380	TvPorin2	FW (SacII)	ccgcggGAAAGACATCAACACAGAT
		RV (BamHI)	ggatccTGCTAACACAGATTTAATTGT
TVAG_302900	TvMmm1b	FW (NdeI)	catatgAATATTTTATTGTCATTTTTCCTTGGT
		RV (BamHI)	ggatccTAATTGATATGATTTAAATATTGGATC
TVAG_010140	PGPS	FW (SacII)	ccgcggAAACCTCAGCATTGATCGGTT
		RV (BamHI)	ggatccTAGGTCAACAAGAACTGCACG
TVAG_267400	PDI	FW (NdeI)	TACGcatatg ATATTTCTGTTTTCTATCTTAAGC
		RV (BamHI)	TCATggatccCTCATCATTTTGTTGAGTTTCATTTG
